# Supplementary material for: Exploring the Potential Association Between Inhaled Corticosteroid and Face Aging Risk: A Mendelian Randomization Study
Source: Pharmaceuticals (Basel). 2025 Jun 5;18(6):846. doi: 10.3390/ph18060846 (PMC12196389; doi:10.3390/ph18060846)
Supplement: Supplementary file 1 [file pharmaceuticals-18-00846-s001.zip › Supplementary Tables .xlsx]

## Sheet: Index
	Supplementary Table
INDEX	Title
Table S1	Results of Mendelian randomization within the scope of inhaled corticosteroid (ICS) drug target genes identifying genes associated with facial aging risk
Table S2	Mendelian Randomization Analysis Results of ORMDL3 Gene and Facial Aging Risk Based on GTEx V8 Whole-Blood Data
Table S3	Colocalization analysis results of posterior probabilities for inhaled corticosteroid (ICS) drug target gene ORMDL3 and facial aging
Table S4	Mendelian randomization results from ORMDL3 gene methylation to ORMDL3 gene expression in blood
Table S5	Colocalization results of posterior probabilities for ORMDL3 gene methylation and ORMDL3 gene expression
Table S6	Mendelian randomization results from ORMDL3 gene methylation to facial aging risk
Table S7	Colocalization results of posterior probabilities for ORMDL3 gene methylation and facial aging risk
Table S8	Summary of Mendelian randomization estimates for the effect of ORMDL3 gene expression on 1400 metabolites
Table S9	Summary of Mendelian Randomization Estimates for the Effect of ORMDL3 Gene Expression on Selected Metabolites (IVW Method, P < 0.05)
Table S10	Summary of Mendelian Randomization Estimates for the Causal Effects of Selected Metabolites on Facial Aging
Table S11	Results of a two-sample Mendelian randomization study with facial aging as the exposure and 5-hydroxylysine levels as the outcome
Table S12	Results from a Two-Step Mendelian Randomization Mediation Analysis
Table S13	Details of the data sources used in this study
Table S14	Target gene names and drug actions of inhaled corticosteroids (ICS)
Table S15	Genetic instruments for target genes of inhaled corticosteroid (ICS) drugs
Table S16	Genetic Instruments for ORMDL3 Gene Based on Whole-Blood Data from GTEx V8
Table S17	Genetic instruments for ORMDL3 gene-associated methylation

## Sheet: Table S1
Table S1 Results of Mendelian randomization within the scope of inhaled corticosteroid (ICS) drug target genes identifying genes associated with facial aging risk
Gene	GWAS ID	Author	Method	Nsnp	Beta	Se	P	OR	OR (95% LCI)	OR(95% UCI)	AdjustP	Q	Pheterogeneity	Eggerintercept	Ppleiotropy
NFE2L2	eqtl-a-ENSG00000116044	Vosa U	MR Egger	3	0.0724177	0.129952	0.67634	1.0751	0.833361	1.38697		2.49533	0.114185	-0.00709814	0.678525
			Weighted median	3	0.00328279	0.0101677	0.746797	1.00329	0.983492	1.02348
			Inverse variance weighted	3	0.000878014	0.00949988	0.926361	1.00088	0.982415	1.01969	0.984259	3.2578	0.196145
			Simple mode	3	0.00626037	0.0132226	0.682533	1.00628	0.980536	1.0327
			Weighted mode	3	0.00706823	0.0146067	0.676257	1.00709	0.97867	1.03634
IL1B	eqtl-a-ENSG00000125538	Vosa U	MR Egger	9	-0.0028156	0.0176401	0.877693	0.997188	0.9633	1.03227		13.3853	0.0632591	0.00190829	0.364064
			Weighted median	9	0.0146982	0.00525239	0.00513593	1.01481	1.00441	1.02531
			Inverse variance weighted	9	0.0135228	0.00525701	0.0101017	1.01361	1.00322	1.02411	0.0858645	15.1868	0.0556128
			Simple mode	9	0.0130697	0.00851488	0.163351	1.01316	0.996387	1.03021
			Weighted mode	9	0.012817	0.00699458	0.10425	1.0129	0.999108	1.02688
NR3C1	eqtl-a-ENSG00000113580	Vosa U	Inverse variance weighted	2	0.000939158	0.00879586	0.914969	1.00094	0.983831	1.01835	1	0.0312105	0.859771
PTH	NA
IL2	NA
CYP1A2	NA
CYP2D6	eqtl-a-ENSG00000100197	Vosa U	Inverse variance weighted	2	-0.00235024	0.00259049	0.364272	0.997653	0.9926	1.00273	0.774077	0.0387351	0.843974
AR	eqtl-a-ENSG00000169083	Vosa U	NA
HIF1A	eqtl-a-ENSG00000100644	Vosa U	MR Egger	4	0.0313292	0.0104239	0.0951635	1.03183	1.01096	1.05312		0.463978	0.792955	-0.0076786	0.0893496
			Weighted median	4	-0.00287377	0.00595027	0.629121	0.99713	0.985569	1.00883
			Inverse variance weighted	4	0.00100383	0.00689223	0.8842	1.001	0.987573	1.01462	1	10.1794	0.0171015
			Simple mode	4	-0.00315098	0.0127013	0.820081	0.996854	0.972344	1.02198
			Weighted mode	4	-0.00926287	0.00896778	0.377619	0.99078	0.973517	1.00835
ANXA1	eqtl-a-ENSG00000135046	Vosa U	MR Egger	6	-0.00810654	0.00284426	0.0463893	0.991926	0.986412	0.997471		3.51637	0.475394	0.00197058	0.0621172
			Weighted median	6	-0.00439288	0.00197665	0.0262573	0.995617	0.991767	0.999481
			Inverse variance weighted	6	-0.00246867	0.00257122	0.336998	0.997534	0.99252	1.00257	0.818423	10.1104	0.0721661
			Simple mode	6	-0.000666655	0.00512326	0.901542	0.999334	0.989349	1.00942
			Weighted mode	6	-0.00393913	0.00204858	0.112515	0.996069	0.992077	1.00008
CYP2C19	NA
CYP2C9	NA
SERPINA6	NA
IL2RA	eqtl-a-ENSG00000134460	Vosa U	MR Egger	3	4.17161e-05	0.007654	0.99653	1.00004	0.985151	1.01516		0.392218	0.531136	0.000312093	0.855016
			Weighted median	3	0.000560839	0.0048344	0.907644	1.00056	0.991125	1.01009
			Inverse variance weighted	3	0.00144002	0.00470973	0.759792	1.00144	0.992239	1.01073	1	0.445931	0.800142
			Simple mode	3	0.000175115	0.0071475	0.982678	1.00018	0.986261	1.01429
			Weighted mode	3	0.000507346	0.00493966	0.927565	1.00051	0.990868	1.01024
CYP3A4	NA
CSF2	NA
BGLAP	eqtl-a-ENSG00000242252	Vosa U	NA
ZNF432	eqtl-a-ENSG00000256087	Vosa U	Wald ratio	1	0.0162819	0.0141348	0.24936	1.01642	0.988643	1.04497
EDN1	eqtl-a-ENSG00000078401	Vosa U	Inverse variance weighted	2	0.00579062	0.00725026	0.424478	1.00581	0.991615	1.0202	0.801791	2.06142	0.15107
FCER2	eqtl-a-ENSG00000104921	Vosa U	MR Egger	12	-0.00328353	0.00699501	0.648845	0.996722	0.98315	1.01048		36.1807	7.83654e-05	0.00067281	0.585699
			Weighted median	12	-0.00168554	0.00250114	0.500368	0.998316	0.993434	1.00322
			Inverse variance weighted	12	-1.71514e-05	0.00378756	0.996387	0.999983	0.992587	1.00743	0.996387	37.3283	0.000101507
			Simple mode	12	-0.0053089	0.00471939	0.284574	0.994705	0.985547	1.00395
			Weighted mode	12	-0.00221154	0.00245796	0.387528	0.997791	0.992996	1.00261
NR1I2	eqtl-a-ENSG00000144852	Vosa U	Wald ratio	1	-0.0136224	0.0156821	0.385034	0.98647	0.95661	1.01726
GLCCI1	eqtl-a-ENSG00000106415	Vosa U	Inverse variance weighted	2	-0.00812615	0.00631056	0.197848	0.991907	0.979714	1.00425	0.56057	1.13159	0.287436
TNFRSF8	eqtl-a-ENSG00000120949	Vosa U	MR Egger	6	-0.0240794	0.0203652	0.302538	0.976208	0.93801	1.01596		4	0.0494649	0.00269661	0.318366
			Weighted median	6	-0.00582457	0.00580267	0.315487	0.994192	0.982949	1.00556
			Inverse variance weighted	6	-0.00219297	0.00693242	0.751748	0.997809	0.984343	1.01146	1	5	0.0274495
			Simple mode	6	0.0012748	0.010269	0.90604	1.00128	0.981324	1.02163
			Weighted mode	6	-0.013159	0.0073735	0.13439	0.986927	0.972767	1.00129
PLA2G4A	eqtl-a-ENSG00000116711	Vosa U	Inverse variance weighted	2	-0.00867392	0.00444897	0.0512182	0.991364	0.982757	1.00005	0.217677	1.00431	0.316271
CD163	eqtl-a-ENSG00000177575	Vosa U	MR Egger	5	0.00568599	0.0117767	0.662268	1.0057	0.982754	1.02919		2.00111	0.572176	-0.000975832	0.533455
			Weighted median	5	0.00124182	0.00573665	0.82862	1.00124	0.990048	1.01256
			Inverse variance weighted	5	-0.0018405	0.00485926	0.704865	0.998161	0.9887	1.00771	1	2.49336	0.645824
			Simple mode	5	0.00264786	0.0083457	0.766908	1.00265	0.986384	1.01919
			Weighted mode	5	0.00243894	0.0063952	0.722321	1.00244	0.989955	1.01509
ORMDL3	eqtl-a-ENSG00000172057	Vosa U	MR Egger	5	0.00983707	0.00298862	0.0460259	1.00989	1.00399	1.01582		4.20551	0.24011	-0.0012124	0.439589
			Weighted median	5	0.00810295	0.00168911	1.60926e-06	1.00814	1.0048	1.01148
			Inverse variance weighted	5	0.00762717	0.00161405	2.29577e-06	1.00766	1.00447	1.01085	3.9028e-05	5.31289	0.256673
			Simple mode	5	0.00778791	0.00249516	0.0354854	1.00782	1.0029	1.01276
			Weighted mode	5	0.00740478	0.0017705	0.0138925	1.00743	1.00394	1.01093
CYP3A5	eqtl-a-ENSG00000106258	Vosa U	NA
CA10	NA
HSPA4	eqtl-a-ENSG00000170606	Vosa U	Inverse variance weighted	2	0.00821085	0.00346553	0.017822	1.00824	1.00142	1.01512	0.100991	2.01212	0.156047
IL10	eqtl-a-ENSG00000136634	Vosa U	Wald ratio	1	0.000362054	0.00450383	0.935929	1.00036	0.99157	1.00923
NR3C2	eqtl-a-ENSG00000151623	Vosa U	Wald ratio	1	0.00471211	0.00952725	0.620888	1.00472	0.986136	1.02366
CCL11	NA
CD44	eqtl-a-ENSG00000026508	Vosa U	MR Egger	4	-0.0114605	0.0179373	0.588281	0.988605	0.954452	1.02398		2.84062	0.24164	0.00181826	0.561261
			Weighted median	4	-0.000985198	0.00468655	0.833497	0.999015	0.989881	1.00823
			Inverse variance weighted	4	0.0004722	0.00436514	0.913857	1.00047	0.991949	1.00907	1	3.51775	0.318467
			Simple mode	4	-0.00122954	0.00649945	0.86203	0.998771	0.986129	1.01158
			Weighted mode	4	-0.00089966	0.00520018	0.873661	0.999101	0.988969	1.00934
IDH1	eqtl-a-ENSG00000138413	Vosa U	Inverse variance weighted	2	0.00842914	0.00481774	0.0801862	1.00846	0.998987	1.01803	0.272633	0.936812	0.333099
HSPB1	eqtl-a-ENSG00000106211	Vosa U	Wald ratio	1	0.00147854	0.00990467	0.881335	1.00148	0.982225	1.02111
TBXT	eqtl-a-ENSG00000164458	Vosa U	Wald ratio	1	-0.00363829	0.0111029	0.743149	0.996368	0.97492	1.01829

## Sheet: Table S2
Table S2 Mendelian Randomization Analysis Results of ORMDL3 Gene and Facial Aging Risk Based on GTEx V8 Whole-Blood Data
Gene	Method	Nsnp	Beta	Se	P	OR	OR (95% LCI)	OR(95% UCI)	Q	Pheterogeneity	Eggerintercept	Ppleiotropy
ORMDL3	MR Egger	3	0.0417047	0.0244792	0.337905	1.04259	0.993745	1.09383	0.538162	0.463195	-0.0116063	0.419032
	Weighted median	3	0.0102192	0.00240937	2.22082e-05	1.01027	1.00551	1.01505
	Inverse variance weighted	3	0.0101696	0.00226255	6.96532e-06	1.01022	1.00575	1.01471	2.21065	0.331103
	Simple mode	3	0.00649479	0.00409082	0.253285	1.00652	0.998478	1.01462
	Weighted mode	3	0.0117381	0.00260623	0.0459285	1.01181	1.00665	1.01699

## Sheet: Table S3
Table S3 Colocalization analysis results of posterior probabilities for inhaled corticosteroid (ICS) drug target gene ORMDL3 and facial aging
Gene	GWAS ID	Full summary data available	Colocalization (±100kb)
			NSNP	﻿PP.H0	﻿PP.H1	﻿PP.H2	﻿PP.H3	PP.H4	SNP	SNP.PP.H4
ORMDL3	eqtl-a-ENSG00000172057	Yes	698	0	0	0.020937	0.0800949	0.898968	rs12936231	1
Posterior probability of SNPs within ±100 kb of the gene locus.

## Sheet: Table S4
Table S4 Mendelian randomization results from ORMDL3 gene methylation to ORMDL3 gene expression in blood
Gene	ProbeID	Method	Nsnp	Beta	Se	P	OR	OR (95% LCI)	OR(95% UCI)	Eggerintercept	Ppleiotropy
ORMDL3	cg04308185	MR Egger	7	-2.05541	1.72509	0.286931	0.12804	0.00435435	3.76502	0.764189	0.280013
		Weighted median	7	0.311386	0.111267	0.00513322	1.36532	1.09779	1.69803
		Inverse variance weighted	7	-0.145853	0.726253	0.840832	0.864285	0.208189	3.58803
		Simple mode	7	0.0942539	0.212951	0.673559	1.09884	0.723879	1.66802
		Weighted mode	7	0.341329	0.0984803	0.0133696	1.40682	1.15987	1.70634
	cg08932654	MR Egger	7	0.416395	2.31445	0.864286	1.51649	0.0162458	141.559	0.148664	0.839177
		Weighted median	7	1.12432	0.0996246	1.54572e-29	3.07814	2.53213	3.74188
		Inverse variance weighted	7	0.876662	0.77837	0.260047	2.40287	0.522598	11.0482
		Simple mode	7	1.83282	0.337247	0.00161045	6.25148	3.22784	12.1075
		Weighted mode	7	1.12963	0.0915245	1.72527e-05	3.0945	2.58633	3.70252
	cg10444806	MR Egger	4	-3.13342	3.80937	0.497225	0.0435683	2.4921e-05	76.1686	1.09396	0.470451
		Weighted median	4	0.904176	0.145995	5.89638e-10	2.46989	1.85526	3.28816
		Inverse variance weighted	4	0.0186572	1.27829	0.988355	1.01883	0.0831768	12.4797
		Simple mode	4	1.31769	0.314995	0.0248946	3.73479	2.01436	6.92462
		Weighted mode	4	0.997711	0.14587	0.00639598	2.71207	2.03767	3.60967
	cg10909506	MR Egger	14	-1.51006	0.165976	9.84551e-07	0.220897	0.159554	0.305824	0.0238522	0.748361
		Weighted median	14	-1.47202	0.0681259	1.53304e-103	0.229462	0.20078	0.262241
		Inverse variance weighted	14	-1.4605	0.0665974	1.33412e-106	0.232119	0.203714	0.264484
		Simple mode	14	-1.5168	0.105801	2.40944e-09	0.219412	0.17832	0.269973
		Weighted mode	14	-1.49433	0.0613107	3.09292e-12	0.224398	0.198989	0.253051
	cg12655416	MR Egger	9	-2.38168	0.373028	0.000372665	0.0923956	0.0444758	0.191946	0.273952	0.073648
		Weighted median	9	-0.837965	0.145001	7.51352e-09	0.43259	0.325573	0.574783
		Inverse variance weighted	9	-1.64497	0.152619	4.35949e-27	0.193019	0.143116	0.260323
		Simple mode	9	-1.7319	0.189415	1.64958e-05	0.176949	0.122071	0.256496
		Weighted mode	9	-0.705303	0.0859342	3.63013e-05	0.493959	0.41739	0.584574
	cg18711369	MR Egger	12	-1.49146	0.178803	8.15079e-06	0.225043	0.158513	0.319497	0.041552	0.614774
		Weighted median	12	-1.35905	0.0571214	4.00828e-125	0.256904	0.229693	0.287339
		Inverse variance weighted	12	-1.40604	0.0677935	1.50822e-95	0.245112	0.214614	0.279945
		Simple mode	12	-1.31337	0.102597	5.96984e-08	0.268913	0.219927	0.328809
		Weighted mode	12	-1.38283	0.0608646	1.35548e-10	0.250867	0.222656	0.282652
	cg19511844	MR Egger	4	2.87804	1.31915	0.160868	17.7795	1.33979	235.94	-0.11893	0.779599
		Weighted median	4	1.34801	0.211146	1.72258e-10	3.84975	2.54508	5.82322
		Inverse variance weighted	4	2.47712	0.341083	3.79979e-13	11.9069	6.10188	23.2346
		Simple mode	4	2.00804	0.476226	0.0243765	7.44869	2.92893	18.9431
		Weighted mode	4	0.631282	0.18481	0.0419706	1.88002	1.30873	2.7007
	cg22144450	MR Egger	8	-2.84146	0.318652	0.000110902	0.0583402	0.0312411	0.108946	0.0973916	0.0827397
		Weighted median	8	-2.20438	0.160754	8.51018e-43	0.110319	0.0805031	0.151177
		Inverse variance weighted	8	-2.21755	0.13058	1.11016e-64	0.108876	0.0842909	0.140632
		Simple mode	8	-2.23247	0.241822	3.61421e-05	0.107263	0.0667741	0.172304
		Weighted mode	8	-2.31278	0.16842	2.56045e-06	0.0989852	0.0711555	0.137699

## Sheet: Table S5
Table S5 Colocalization results of posterior probabilities for ORMDL3 gene methylation and ORMDL3 gene expression
Gene	ProbeID	Full summary data available	Colocalization (±100kb)
			NSNP	﻿PP.H0	﻿PP.H1	﻿PP.H2	﻿PP.H3	PP.H4	SNP	SNP.PP.H4
ORMDL3	cg04308185	Yes	583	0	0	1.54e-26	1	1.26e-22	rs12936231	1
	cg08932654	Yes	583	0	0	4.41e-31	1	1.04e-12	rs12936231	1
	cg10444806	Yes	583	0	0	2.16e-17	1	5.98e-14	rs12936231	1
	cg10909506	Yes	583	0	0	2.18e-87	0.157	0.843	rs12936231	1
	cg12655416	Yes	583	0	0	1.1e-46	1	3.47e-13	rs12936231	1
	cg18711369	Yes	583	0	0	1.17e-97	1	5.51e-06	rs12936231	1
	cg19511844	Yes	583	0	0	4.29e-21	0.0114	0.989	rs12936231	1
	cg22144450	Yes	583	0	0	2.01e-30	0.202	0.798	rs12936231	1
Posterior probability of SNPs within ±100 kb of the ORMDL3 gene locus

## Sheet: Table S6
Table S6 Mendelian randomization results from ORMDL3 gene methylation to facial aging risk
Gene	ProbeID	Method	Nsnp	Beta	Se	P	OR	OR (95% LCI)	OR(95% UCI)	Eggerintercept	Ppleiotropy
ORMDL3	cg04308185	MR Egger	9	-0.0128097	0.00502248	0.0380777	0.987272	0.977601	0.997039	0.00541604	0.0150714
		Weighted median	9	0.00301785	0.00269816	0.26336	1.00302	0.997732	1.00834
		Inverse variance weighted	9	0.00146748	0.0033845	0.664587	1.00147	0.994847	1.00813
		Simple mode	9	0.00215157	0.00381007	0.587753	1.00215	0.994698	1.00967
		Weighted mode	9	0.00353161	0.00365514	0.362238	1.00354	0.996374	1.01075
	cg08932654	MR Egger	7	-0.00267824	0.0110272	0.81775	0.997325	0.976001	1.01912	0.00250255	0.477744
		Weighted median	7	0.00437102	0.00239966	0.0685285	1.00438	0.999668	1.00912
		Inverse variance weighted	7	0.00515308	0.00401795	0.199662	1.00517	0.997282	1.01311
		Simple mode	7	0.0137403	0.00634707	0.073586	1.01384	1.0013	1.02653
		Weighted mode	7	0.00565196	0.00288039	0.097395	1.00567	1.00001	1.01136
	cg10444806	MR Egger	4	-0.0227387	0.0143446	0.253801	0.977518	0.950417	1.00539	0.0081682	0.224768
		Weighted median	4	-0.00503972	0.0033638	0.134075	0.994973	0.988435	1.00155
		Inverse variance weighted	4	0.000629888	0.0063959	0.921549	1.00063	0.988165	1.01325
		Simple mode	4	-0.00719716	0.00557109	0.286922	0.992829	0.982047	1.00373
		Weighted mode	4	-0.00173364	0.00294096	0.596989	0.998268	0.99253	1.00404
	cg10909506	MR Egger	14	-0.00512962	0.00387734	0.210501	0.994884	0.987351	1.00247	-0.000215343	0.891134
		Weighted median	14	-0.00670399	0.00167537	6.29425e-05	0.993318	0.990062	0.996586
		Inverse variance weighted	14	-0.00562053	0.00158101	0.000377936	0.994395	0.991319	0.997481
		Simple mode	14	-0.0011146	0.00320683	0.733725	0.998886	0.992627	1.00518
		Weighted mode	14	-0.00587925	0.00179993	0.00613185	0.994138	0.990637	0.997651
	cg12655416	MR Egger	9	-0.0102419	0.00610512	0.137326	0.98981	0.978037	1.00173	0.00106771	0.605923
		Weighted median	9	-0.00784374	0.00190033	3.66639e-05	0.992187	0.988498	0.995889
		Inverse variance weighted	9	-0.00713956	0.00197275	0.000295653	0.992886	0.989054	0.996732
		Simple mode	9	-0.00749911	0.00301957	0.037904	0.992529	0.986672	0.99842
		Weighted mode	9	-0.00786073	0.00205916	0.00510818	0.99217	0.988174	0.996183
	cg18711369	MR Egger	12	-0.00568385	0.00426218	0.211929	0.994332	0.98606	1.00267	-0.000305992	0.863446
		Weighted median	12	-0.00608115	0.00138934	1.20315e-05	0.993937	0.991234	0.996648
		Inverse variance weighted	12	-0.00637573	0.00159647	6.50657e-05	0.993645	0.99054	0.996759
		Simple mode	12	-0.00317691	0.00277797	0.277064	0.996828	0.991415	1.00227
		Weighted mode	12	-0.00540188	0.00154374	0.0049772	0.994613	0.991608	0.997627
	cg19511844	MR Egger	4	0.00241834	0.0117933	0.856501	1.00242	0.979516	1.02586	0.0029738	0.441775
		Weighted median	4	0.0147209	0.00303877	1.27019e-06	1.01483	1.0088	1.02089
		Inverse variance weighted	4	0.0129782	0.00392578	0.00094679	1.01306	1.0053	1.02089
		Simple mode	4	0.0167491	0.00445192	0.03284	1.01689	1.00806	1.0258
		Weighted mode	4	0.0145178	0.00334431	0.0225618	1.01462	1.00799	1.0213
	cg22144450	MR Egger	8	-0.0120758	0.00797304	0.180655	0.987997	0.972677	1.00356	0.000880167	0.709298
		Weighted median	8	-0.0109792	0.00270489	4.92782e-05	0.989081	0.983851	0.994338
		Inverse variance weighted	8	-0.009149	0.00257466	0.00038018	0.990893	0.985905	0.995906
		Simple mode	8	-0.00255021	0.00533314	0.647093	0.997453	0.987081	1.00793
		Weighted mode	8	-0.0114467	0.002959	0.00614416	0.988619	0.982902	0.994369

## Sheet: Table S7
Table S7 Colocalization results of posterior probabilities for ORMDL3 gene methylation and facial aging risk
Gene	ProbeID	Full summary data available	Colocalization (±100kb)
			NSNP	﻿PP.H0	﻿PP.H1	﻿PP.H2	﻿PP.H3	PP.H4	SNP	SNP.PP.H4
ORMDL3	cg04308185	Yes	550	3.0995e-27	0.201979	1.196e-26	0.779357	0.0186635	rs12946393	0.332211
	cg08932654	Yes	550	9.05112e-32	0.205513	3.49255e-31	0.793009	0.00147816	rs35557848	1
	cg10444806	Yes	550	4.44054e-18	0.205357	1.71347e-17	0.792405	0.00223796	rs35557848	0.632168
	cg10909506	Yes	550	1.62e-88	6.25e-88	0.0117	0.0443	0.944	rs56380902	0.83887
	cg12655416	Yes	550	8.42383e-48	0.0759084	3.25049e-47	0.292275	0.631816	rs4794820	0.485057
	cg18711369	Yes	550	1.01565e-98	0.086791	3.91907e-98	0.334321	0.578889	rs4065275	0.909625
	cg19511844	Yes	550	7.44656e-21	2.8734e-20	0.0215015	0.0820713	0.896427	rs12936231	0.0822005
	cg22144450	Yes	550	1.20919e-31	4.6659e-31	0.012149	0.0459372	0.941914	rs2290400	0.651967
Posterior probability of SNPs within ±100 kb of the ORMDL3 gene locus

## Sheet: Table S8
Table S8 Summary of Mendelian randomization estimates for the effect of ORMDL3 gene expression on 1400 metabolites
ID.exposure	ID.outcome	Outcome	Method	SNPs	Beta	SE	P value	Beta_low_CI	Beta_up_CI	OR	OR (95% LCI)	OR(95% UCI)
ORMDL3	GCST90199621	Carnitine levels	MR Egger	5	-0.0106379	0.0536043	0.855378	-0.115702	0.0944265	0.989418	0.89074	1.09903
ORMDL3	GCST90199621	Carnitine levels	Weighted median	5	0.030172	0.0225532	0.180956	-0.0140322	0.0743762	1.03063	0.986066	1.07721
ORMDL3	GCST90199621	Carnitine levels	Inverse variance weighted	5	0.0223021	0.0280191	0.426055	-0.0326153	0.0772195	1.02255	0.967911	1.08028
ORMDL3	GCST90199621	Carnitine levels	Simple mode	5	-0.04877	0.0559084	0.432267	-0.15835	0.0608103	0.9524	0.853551	1.0627
ORMDL3	GCST90199621	Carnitine levels	Weighted mode	5	0.0277191	0.0220102	0.276372	-0.0154209	0.0708591	1.02811	0.984697	1.07343
ORMDL3	GCST90199622	Benzoate levels	MR Egger	5	0.0135664	0.0566175	0.826067	-0.0974039	0.124537	1.01366	0.90719	1.13262
ORMDL3	GCST90199622	Benzoate levels	Weighted median	5	-0.0110969	0.0263961	0.674194	-0.0628333	0.0406395	0.988964	0.9391	1.04148
ORMDL3	GCST90199622	Benzoate levels	Inverse variance weighted	5	0.0064088	0.0272419	0.81401	-0.0469853	0.0598029	1.00643	0.954101	1.06163
ORMDL3	GCST90199622	Benzoate levels	Simple mode	5	-0.00809685	0.0480994	0.874488	-0.102372	0.086178	0.991936	0.902694	1.09
ORMDL3	GCST90199622	Benzoate levels	Weighted mode	5	-0.00239669	0.0251029	0.928529	-0.0515983	0.046805	0.997606	0.94971	1.04792
ORMDL3	GCST90199623	Maltotriose levels	MR Egger	5	0.0265114	0.0499338	0.63226	-0.0713589	0.124382	1.02687	0.931128	1.13245
ORMDL3	GCST90199623	Maltotriose levels	Weighted median	5	0.000623664	0.0299965	0.983412	-0.0581694	0.0594167	1.00062	0.94349	1.06122
ORMDL3	GCST90199623	Maltotriose levels	Inverse variance weighted	5	0.0173802	0.0276973	0.530328	-0.0369066	0.071667	1.01753	0.963766	1.0743
ORMDL3	GCST90199623	Maltotriose levels	Simple mode	5	0.0138818	0.0461504	0.778558	-0.076573	0.104337	1.01398	0.926285	1.10997
ORMDL3	GCST90199623	Maltotriose levels	Weighted mode	5	0.0111714	0.0291754	0.721269	-0.0460124	0.0683551	1.01123	0.95503	1.07075
ORMDL3	GCST90199624	Hippurate levels	MR Egger	5	0.0348095	0.0369965	0.416175	-0.0377036	0.107323	1.03542	0.962998	1.11329
ORMDL3	GCST90199624	Hippurate levels	Weighted median	5	0.0179918	0.0221662	0.416978	-0.025454	0.0614377	1.01815	0.974867	1.06336
ORMDL3	GCST90199624	Hippurate levels	Inverse variance weighted	5	0.0244126	0.0204756	0.233152	-0.0157195	0.0645448	1.02471	0.984403	1.06667
ORMDL3	GCST90199624	Hippurate levels	Simple mode	5	0.0389137	0.0337888	0.313608	-0.0273124	0.10514	1.03968	0.973057	1.11087
ORMDL3	GCST90199624	Hippurate levels	Weighted mode	5	0.0193454	0.0217761	0.424533	-0.0233358	0.0620266	1.01953	0.976934	1.06399
ORMDL3	GCST90199625	Methionine sulfoxide levels	MR Egger	5	-0.0411791	0.0372194	0.349306	-0.114129	0.0317708	0.959657	0.892143	1.03228
ORMDL3	GCST90199625	Methionine sulfoxide levels	Weighted median	5	0.0012876	0.0228051	0.954974	-0.0434103	0.0459855	1.00129	0.957518	1.04706
ORMDL3	GCST90199625	Methionine sulfoxide levels	Inverse variance weighted	5	0.00321174	0.020668	0.876509	-0.0372976	0.043721	1.00322	0.963389	1.04469
ORMDL3	GCST90199625	Methionine sulfoxide levels	Simple mode	5	-0.00256855	0.0303949	0.936715	-0.0621425	0.0570054	0.997435	0.939749	1.05866
ORMDL3	GCST90199625	Methionine sulfoxide levels	Weighted mode	5	0.00057459	0.0204808	0.978962	-0.0395677	0.0407169	1.00057	0.961205	1.04156
ORMDL3	GCST90199626	Xanthurenate levels	MR Egger	5	-0.0685656	0.037394	0.16408	-0.141858	0.00472661	0.933732	0.867745	1.00474
ORMDL3	GCST90199626	Xanthurenate levels	Weighted median	5	-0.0379133	0.022981	0.0989903	-0.082956	0.00712942	0.962796	0.920392	1.00715
ORMDL3	GCST90199626	Xanthurenate levels	Inverse variance weighted	5	-0.0340516	0.0207778	0.101246	-0.0747761	0.00667297	0.966522	0.927951	1.0067
ORMDL3	GCST90199626	Xanthurenate levels	Simple mode	5	-0.0509391	0.0329695	0.197226	-0.115559	0.0136811	0.950337	0.890868	1.01378
ORMDL3	GCST90199626	Xanthurenate levels	Weighted mode	5	-0.0382882	0.022303	0.161167	-0.0820022	0.00542576	0.962436	0.92127	1.00544
ORMDL3	GCST90199627	N-alpha-acetylornithine levels	MR Egger	5	0.0145601	0.0444395	0.764718	-0.0725413	0.101662	1.01467	0.930027	1.10701
ORMDL3	GCST90199627	N-alpha-acetylornithine levels	Weighted median	5	-0.0155794	0.0274926	0.570935	-0.0694649	0.0383061	0.984541	0.932893	1.03905
ORMDL3	GCST90199627	N-alpha-acetylornithine levels	Inverse variance weighted	5	-0.0122883	0.024576	0.617066	-0.0604573	0.0358807	0.987787	0.941334	1.03653
ORMDL3	GCST90199627	N-alpha-acetylornithine levels	Simple mode	5	0.0456168	0.0489818	0.404417	-0.0503876	0.141621	1.04667	0.950861	1.15214
ORMDL3	GCST90199627	N-alpha-acetylornithine levels	Weighted mode	5	-0.0150738	0.0261029	0.594566	-0.0662355	0.036088	0.985039	0.93591	1.03675
ORMDL3	GCST90199628	3-methylhistidine levels	MR Egger	5	0.0417227	0.0369267	0.340703	-0.0306536	0.114099	1.04261	0.969811	1.12086
ORMDL3	GCST90199628	3-methylhistidine levels	Weighted median	5	0.0241807	0.0224188	0.28077	-0.0197601	0.0681216	1.02448	0.980434	1.0705
ORMDL3	GCST90199628	3-methylhistidine levels	Inverse variance weighted	5	0.0237862	0.0205079	0.246107	-0.0164092	0.0639817	1.02407	0.983725	1.06607
ORMDL3	GCST90199628	3-methylhistidine levels	Simple mode	5	0.0433263	0.0315086	0.241104	-0.0184305	0.105083	1.04428	0.981738	1.1108
ORMDL3	GCST90199628	3-methylhistidine levels	Weighted mode	5	0.0230092	0.0234551	0.382141	-0.0229628	0.0689812	1.02328	0.977299	1.07142
ORMDL3	GCST90199629	Glycerophosphorylcholine (GPC) levels	MR Egger	5	-0.0610744	0.0382354	0.208478	-0.136016	0.0138671	0.940753	0.872829	1.01396
ORMDL3	GCST90199629	Glycerophosphorylcholine (GPC) levels	Weighted median	5	-0.0397863	0.0213394	0.0622579	-0.0816114	0.00203888	0.960995	0.92163	1.00204
ORMDL3	GCST90199629	Glycerophosphorylcholine (GPC) levels	Inverse variance weighted	5	-0.0478835	0.0204324	0.019103	-0.087931	-0.00783612	0.953245	0.915824	0.992195
ORMDL3	GCST90199629	Glycerophosphorylcholine (GPC) levels	Simple mode	5	-0.0527391	0.0349925	0.206249	-0.121324	0.0158461	0.948627	0.885747	1.01597
ORMDL3	GCST90199629	Glycerophosphorylcholine (GPC) levels	Weighted mode	5	-0.0405492	0.0227199	0.148858	-0.0850802	0.00398168	0.960262	0.918439	1.00399
ORMDL3	GCST90199630	Phenylacetate levels	MR Egger	5	0.0235999	0.0392336	0.58991	-0.053298	0.100498	1.02388	0.948097	1.10572
ORMDL3	GCST90199630	Phenylacetate levels	Weighted median	5	0.0206377	0.0257199	0.42232	-0.0297733	0.0710487	1.02085	0.970666	1.07363
ORMDL3	GCST90199630	Phenylacetate levels	Inverse variance weighted	5	0.0188864	0.0217762	0.385779	-0.0237949	0.0615678	1.01907	0.976486	1.0635
ORMDL3	GCST90199630	Phenylacetate levels	Simple mode	5	0.0409871	0.0374585	0.335337	-0.0324316	0.114406	1.04184	0.968089	1.12121
ORMDL3	GCST90199630	Phenylacetate levels	Weighted mode	5	0.0121747	0.0249089	0.650591	-0.0366466	0.0609961	1.01225	0.964017	1.06289
ORMDL3	GCST90199631	3-methyl-2-oxovalerate levels	MR Egger	5	-0.00128382	0.0359084	0.973726	-0.0716644	0.0690967	0.998717	0.930843	1.07154
ORMDL3	GCST90199631	3-methyl-2-oxovalerate levels	Weighted median	5	0.00603719	0.0211062	0.774848	-0.0353309	0.0474053	1.00606	0.965286	1.04855
ORMDL3	GCST90199631	3-methyl-2-oxovalerate levels	Inverse variance weighted	5	0.00574349	0.019934	0.773251	-0.0333271	0.0448141	1.00576	0.967222	1.04583
ORMDL3	GCST90199631	3-methyl-2-oxovalerate levels	Simple mode	5	0.0185092	0.0292746	0.561552	-0.038869	0.0758874	1.01868	0.961877	1.07884
ORMDL3	GCST90199631	3-methyl-2-oxovalerate levels	Weighted mode	5	0.00549723	0.0221671	0.816352	-0.0379503	0.0489447	1.00551	0.962761	1.05016
ORMDL3	GCST90199632	Tartarate levels	MR Egger	5	0.00619187	0.0401684	0.887279	-0.0725381	0.0849218	1.00621	0.93003	1.08863
ORMDL3	GCST90199632	Tartarate levels	Weighted median	5	0.0101448	0.0240469	0.673116	-0.0369871	0.0572766	1.0102	0.963689	1.05895
ORMDL3	GCST90199632	Tartarate levels	Inverse variance weighted	5	0.0178838	0.0223693	0.424012	-0.02596	0.0617276	1.01804	0.974374	1.06367
ORMDL3	GCST90199632	Tartarate levels	Simple mode	5	0.0174983	0.0340648	0.634551	-0.0492687	0.0842652	1.01765	0.951925	1.08792
ORMDL3	GCST90199632	Tartarate levels	Weighted mode	5	0.0157241	0.025859	0.575975	-0.0349595	0.0664076	1.01585	0.965645	1.06866
ORMDL3	GCST90199633	Suberate (C8-DC) levels	MR Egger	5	0.0358464	0.0401806	0.438051	-0.0429076	0.1146	1.0365	0.958	1.12143
ORMDL3	GCST90199633	Suberate (C8-DC) levels	Weighted median	5	-0.013609	0.0242323	0.574383	-0.0611043	0.0338862	0.986483	0.940725	1.03447
ORMDL3	GCST90199633	Suberate (C8-DC) levels	Inverse variance weighted	5	-0.0149649	0.0241855	0.536078	-0.0623684	0.0324386	0.985147	0.939537	1.03297
ORMDL3	GCST90199633	Suberate (C8-DC) levels	Simple mode	5	-0.0241172	0.0351453	0.530287	-0.093002	0.0447676	0.976171	0.911192	1.04578
ORMDL3	GCST90199633	Suberate (C8-DC) levels	Weighted mode	5	-0.0149975	0.0242331	0.569497	-0.0624943	0.0324994	0.985114	0.939418	1.03303
ORMDL3	GCST90199634	5-hydroxylysine levels	MR Egger	5	0.0306767	0.0368735	0.466472	-0.0415954	0.102949	1.03115	0.959258	1.10843
ORMDL3	GCST90199634	5-hydroxylysine levels	Weighted median	5	0.0462066	0.022664	0.0414736	0.0017851	0.0906281	1.04729	1.00179	1.09486
ORMDL3	GCST90199634	5-hydroxylysine levels	Inverse variance weighted	5	0.043538	0.0204591	0.0333325	0.00343824	0.0836378	1.0445	1.00344	1.08723
ORMDL3	GCST90199634	5-hydroxylysine levels	Simple mode	5	0.0801417	0.0335156	0.0750719	0.0144511	0.145832	1.08344	1.01456	1.157
ORMDL3	GCST90199634	5-hydroxylysine levels	Weighted mode	5	0.0464216	0.022376	0.106671	0.00256459	0.0902785	1.04752	1.00257	1.09448
ORMDL3	GCST90199635	3-phenylpropionate hydrocinnamate levels	MR Egger	5	0.0828224	0.0375575	0.114612	0.00920966	0.156435	1.08635	1.00925	1.16934
ORMDL3	GCST90199635	3-phenylpropionate hydrocinnamate levels	Weighted median	5	0.0468973	0.0215691	0.029684	0.00462185	0.0891727	1.04801	1.00463	1.09327
ORMDL3	GCST90199635	3-phenylpropionate hydrocinnamate levels	Inverse variance weighted	5	0.0435881	0.0208711	0.0367581	0.0026807	0.0844955	1.04455	1.00268	1.08817
ORMDL3	GCST90199635	3-phenylpropionate hydrocinnamate levels	Simple mode	5	0.0318951	0.0343135	0.405235	-0.0353593	0.0991494	1.03241	0.965259	1.10423
ORMDL3	GCST90199635	3-phenylpropionate hydrocinnamate levels	Weighted mode	5	0.0449383	0.0216125	0.10611	0.00257783	0.0872987	1.04596	1.00258	1.09122
ORMDL3	GCST90199636	Kynurenine levels	MR Egger	5	-0.0280941	0.0616207	0.679427	-0.148871	0.0926826	0.972297	0.86168	1.09711
ORMDL3	GCST90199636	Kynurenine levels	Weighted median	5	-0.0135168	0.0243573	0.578938	-0.0612572	0.0342236	0.986574	0.940581	1.03482
ORMDL3	GCST90199636	Kynurenine levels	Inverse variance weighted	5	-0.0419026	0.0299747	0.162134	-0.100653	0.0168479	0.958963	0.904247	1.01699
ORMDL3	GCST90199636	Kynurenine levels	Simple mode	5	-0.00396635	0.0415723	0.928579	-0.0854481	0.0775154	0.996042	0.918101	1.0806
ORMDL3	GCST90199636	Kynurenine levels	Weighted mode	5	-0.00979581	0.0253158	0.718502	-0.0594148	0.0398232	0.990252	0.942316	1.04063
ORMDL3	GCST90199637	N-acetylglutamate levels	MR Egger	5	0.028595	0.0371349	0.497361	-0.0441894	0.101379	1.02901	0.956773	1.1067
ORMDL3	GCST90199637	N-acetylglutamate levels	Weighted median	5	0.038453	0.022204	0.0833076	-0.00506675	0.0819728	1.0392	0.994946	1.08543
ORMDL3	GCST90199637	N-acetylglutamate levels	Inverse variance weighted	5	0.0408307	0.0206773	0.0483062	0.000303235	0.0813582	1.04168	1.0003	1.08476
ORMDL3	GCST90199637	N-acetylglutamate levels	Simple mode	5	0.0314793	0.0300953	0.354608	-0.0275074	0.0904661	1.03198	0.972867	1.09468
ORMDL3	GCST90199637	N-acetylglutamate levels	Weighted mode	5	0.0373645	0.0224329	0.17112	-0.00660396	0.0813331	1.03807	0.993418	1.08473
ORMDL3	GCST90199638	Glycerol 3-phosphate levels	MR Egger	5	-0.00621338	0.0373262	0.878381	-0.0793728	0.066946	0.993806	0.923695	1.06924
ORMDL3	GCST90199638	Glycerol 3-phosphate levels	Weighted median	5	0.00206328	0.0225425	0.927073	-0.04212	0.0462465	1.00207	0.958755	1.04733
ORMDL3	GCST90199638	Glycerol 3-phosphate levels	Inverse variance weighted	5	0.00306878	0.020739	0.882365	-0.0375797	0.0437173	1.00307	0.963118	1.04469
ORMDL3	GCST90199638	Glycerol 3-phosphate levels	Simple mode	5	0.0134119	0.0342822	0.71558	-0.0537812	0.080605	1.0135	0.947639	1.08394
ORMDL3	GCST90199638	Glycerol 3-phosphate levels	Weighted mode	5	-0.01202	0.0236723	0.638336	-0.0584178	0.0343778	0.988052	0.943256	1.03498
ORMDL3	GCST90199639	Imidazole lactate levels	MR Egger	5	0.00706143	0.0506242	0.897903	-0.0921621	0.106285	1.00709	0.911957	1.11214
ORMDL3	GCST90199639	Imidazole lactate levels	Weighted median	5	-0.0176328	0.0228974	0.441253	-0.0625116	0.0272461	0.982522	0.939402	1.02762
ORMDL3	GCST90199639	Imidazole lactate levels	Inverse variance weighted	5	-0.0163154	0.0255913	0.523775	-0.0664744	0.0338435	0.983817	0.935687	1.03442
ORMDL3	GCST90199639	Imidazole lactate levels	Simple mode	5	-0.0106758	0.0371104	0.787884	-0.0834121	0.0620605	0.989381	0.919972	1.06403
ORMDL3	GCST90199639	Imidazole lactate levels	Weighted mode	5	-0.0145414	0.0226732	0.556202	-0.0589809	0.0298982	0.985564	0.942725	1.03035
ORMDL3	GCST90199640	4-guanidinobutanoate levels	MR Egger	5	-0.0135092	0.046885	0.792003	-0.105404	0.0783853	0.986582	0.899961	1.08154
ORMDL3	GCST90199640	4-guanidinobutanoate levels	Weighted median	5	-0.0397324	0.0206008	0.0537704	-0.0801099	0.000645175	0.961047	0.923015	1.00065
ORMDL3	GCST90199640	4-guanidinobutanoate levels	Inverse variance weighted	5	-0.0308463	0.023267	0.184922	-0.0764496	0.014757	0.969625	0.9264	1.01487
ORMDL3	GCST90199640	4-guanidinobutanoate levels	Simple mode	5	0.0343885	0.0405789	0.444475	-0.0451462	0.113923	1.03499	0.955858	1.12067
ORMDL3	GCST90199640	4-guanidinobutanoate levels	Weighted mode	5	-0.0360747	0.0198409	0.143177	-0.0749629	0.00281348	0.964568	0.927778	1.00282
ORMDL3	GCST90199641	Glucuronate levels	MR Egger	5	0.0317603	0.0368704	0.452364	-0.0405056	0.104026	1.03227	0.960304	1.10963
ORMDL3	GCST90199641	Glucuronate levels	Weighted median	5	0.0224593	0.0215893	0.298202	-0.0198558	0.0647744	1.02271	0.98034	1.06692
ORMDL3	GCST90199641	Glucuronate levels	Inverse variance weighted	5	0.0211076	0.0204721	0.302522	-0.0190178	0.0612329	1.02133	0.981162	1.06315
ORMDL3	GCST90199641	Glucuronate levels	Simple mode	5	0.0273985	0.0299208	0.411633	-0.0312462	0.0860433	1.02778	0.969237	1.08985
ORMDL3	GCST90199641	Glucuronate levels	Weighted mode	5	0.0260603	0.0238353	0.335669	-0.0206569	0.0727775	1.0264	0.979555	1.07549
ORMDL3	GCST90199642	Ribitol levels	MR Egger	5	-0.0432774	0.0417366	0.376017	-0.125081	0.0385263	0.957646	0.882425	1.03928
ORMDL3	GCST90199642	Ribitol levels	Weighted median	5	-0.0121856	0.0239831	0.61139	-0.0591924	0.0348212	0.987888	0.942525	1.03543
ORMDL3	GCST90199642	Ribitol levels	Inverse variance weighted	5	-0.0187537	0.0216682	0.386767	-0.0612234	0.0237159	0.981421	0.940613	1.024
ORMDL3	GCST90199642	Ribitol levels	Simple mode	5	0.022575	0.0533349	0.693866	-0.0819615	0.127111	1.02283	0.921307	1.13554
ORMDL3	GCST90199642	Ribitol levels	Weighted mode	5	-0.0509609	0.0250435	0.111589	-0.100046	-0.00187572	0.950316	0.904796	0.998126
ORMDL3	GCST90199643	Glycodeoxycholate levels	MR Egger	5	0.0178724	0.0571948	0.775135	-0.0942295	0.129974	1.01803	0.910074	1.1388
ORMDL3	GCST90199643	Glycodeoxycholate levels	Weighted median	5	-0.00808848	0.0245412	0.741711	-0.0561893	0.0400123	0.991944	0.94536	1.04082
ORMDL3	GCST90199643	Glycodeoxycholate levels	Inverse variance weighted	5	-0.0142634	0.0295	0.628737	-0.0720833	0.0435565	0.985838	0.930453	1.04452
ORMDL3	GCST90199643	Glycodeoxycholate levels	Simple mode	5	-0.0383442	0.0468546	0.459098	-0.130179	0.0534909	0.962382	0.877938	1.05495
ORMDL3	GCST90199643	Glycodeoxycholate levels	Weighted mode	5	-0.0107698	0.0238454	0.674926	-0.0575069	0.0359672	0.989288	0.944115	1.03662
ORMDL3	GCST90199644	Theobromine levels	MR Egger	5	0.0130182	0.037464	0.751177	-0.0604113	0.0864477	1.0131	0.941377	1.09029
ORMDL3	GCST90199644	Theobromine levels	Weighted median	5	-0.012631	0.0224275	0.573304	-0.056589	0.031327	0.987448	0.944982	1.03182
ORMDL3	GCST90199644	Theobromine levels	Inverse variance weighted	5	-0.0142336	0.020825	0.4943	-0.0550507	0.0265835	0.985867	0.946437	1.02694
ORMDL3	GCST90199644	Theobromine levels	Simple mode	5	-0.029968	0.0349347	0.439346	-0.0984401	0.038504	0.970477	0.90625	1.03925
ORMDL3	GCST90199644	Theobromine levels	Weighted mode	5	-0.0130809	0.0223615	0.589975	-0.0569095	0.0307478	0.987004	0.94468	1.03123
ORMDL3	GCST90199645	Quinate levels	MR Egger	5	0.0258116	0.0379953	0.545644	-0.0486592	0.100282	1.02615	0.952506	1.10548
ORMDL3	GCST90199645	Quinate levels	Weighted median	5	0.0011825	0.0228831	0.958787	-0.0436684	0.0460334	1.00118	0.957271	1.04711
ORMDL3	GCST90199645	Quinate levels	Inverse variance weighted	5	-0.0018619	0.020717	0.928388	-0.0424673	0.0387435	0.99814	0.958422	1.0395
ORMDL3	GCST90199645	Quinate levels	Simple mode	5	-0.0528254	0.0425003	0.28177	-0.136126	0.0304752	0.948546	0.872733	1.03094
ORMDL3	GCST90199645	Quinate levels	Weighted mode	5	0.0146363	0.0238142	0.572054	-0.0320394	0.0613121	1.01474	0.968468	1.06323
ORMDL3	GCST90199646	Gentisate levels	MR Egger	5	-0.0874158	0.0430776	0.13544	-0.171848	-0.00298372	0.916296	0.842107	0.997021
ORMDL3	GCST90199646	Gentisate levels	Weighted median	5	-0.034126	0.0234807	0.146122	-0.0801481	0.0118961	0.96645	0.92298	1.01197
ORMDL3	GCST90199646	Gentisate levels	Inverse variance weighted	5	-0.0259855	0.0291721	0.373055	-0.0831629	0.0311919	0.974349	0.920201	1.03168
ORMDL3	GCST90199646	Gentisate levels	Simple mode	5	-0.042729	0.0347993	0.286809	-0.110936	0.0254777	0.958171	0.894996	1.02581
ORMDL3	GCST90199646	Gentisate levels	Weighted mode	5	-0.0325031	0.0227592	0.226443	-0.0771111	0.0121049	0.968019	0.925787	1.01218
ORMDL3	GCST90199647	Theophylline levels	MR Egger	5	0.0152091	0.038392	0.718487	-0.0600392	0.0904574	1.01533	0.941728	1.09467
ORMDL3	GCST90199647	Theophylline levels	Weighted median	5	-0.0133447	0.0239543	0.577466	-0.0602952	0.0336058	0.986744	0.941487	1.03418
ORMDL3	GCST90199647	Theophylline levels	Inverse variance weighted	5	-0.0192554	0.0213415	0.366925	-0.0610848	0.022574	0.980929	0.940743	1.02283
ORMDL3	GCST90199647	Theophylline levels	Simple mode	5	-0.00719779	0.0348003	0.846244	-0.0754064	0.0610108	0.992828	0.927367	1.06291
ORMDL3	GCST90199647	Theophylline levels	Weighted mode	5	-0.0123273	0.0231916	0.623193	-0.0577828	0.0331283	0.987748	0.943855	1.03368
ORMDL3	GCST90199648	1,5-anhydroglucitol (1,5-ag) levels	MR Egger	5	0.0500726	0.0505051	0.394558	-0.0489173	0.149063	1.05135	0.95226	1.16075
ORMDL3	GCST90199648	1,5-anhydroglucitol (1,5-ag) levels	Weighted median	5	0.020724	0.024578	0.399121	-0.0274489	0.0688969	1.02094	0.972924	1.07133
ORMDL3	GCST90199648	1,5-anhydroglucitol (1,5-ag) levels	Inverse variance weighted	5	0.0182939	0.0265032	0.490036	-0.0336525	0.0702403	1.01846	0.966907	1.07277
ORMDL3	GCST90199648	1,5-anhydroglucitol (1,5-ag) levels	Simple mode	5	-0.0445935	0.0505345	0.427381	-0.143641	0.0544541	0.956386	0.866199	1.05596
ORMDL3	GCST90199648	1,5-anhydroglucitol (1,5-ag) levels	Weighted mode	5	0.00667966	0.0273843	0.81929	-0.0469935	0.0603528	1.0067	0.954094	1.06221
ORMDL3	GCST90199649	1-stearoyl-2-arachidonoyl-GPI (18:0/20:4) levels	MR Egger	5	-0.0493392	0.0544366	0.43156	-0.156035	0.0573564	0.951858	0.855529	1.05903
ORMDL3	GCST90199649	1-stearoyl-2-arachidonoyl-GPI (18:0/20:4) levels	Weighted median	5	-0.00884492	0.0233849	0.705259	-0.0546794	0.0369896	0.991194	0.946789	1.03768
ORMDL3	GCST90199649	1-stearoyl-2-arachidonoyl-GPI (18:0/20:4) levels	Inverse variance weighted	5	-0.00175122	0.0306416	0.954424	-0.0618087	0.0583063	0.99825	0.940063	1.06004
ORMDL3	GCST90199649	1-stearoyl-2-arachidonoyl-GPI (18:0/20:4) levels	Simple mode	5	-0.0301613	0.0439763	0.530492	-0.116355	0.0560323	0.970289	0.890159	1.05763
ORMDL3	GCST90199649	1-stearoyl-2-arachidonoyl-GPI (18:0/20:4) levels	Weighted mode	5	-0.00944662	0.0230344	0.702741	-0.0545941	0.0357009	0.990598	0.946869	1.03635
ORMDL3	GCST90199650	Indolelactate levels	MR Egger	5	0.00694943	0.0752125	0.932207	-0.140467	0.154366	1.00697	0.868952	1.16692
ORMDL3	GCST90199650	Indolelactate levels	Weighted median	5	-0.0345325	0.0223079	0.121623	-0.078256	0.00919093	0.966057	0.924728	1.00923
ORMDL3	GCST90199650	Indolelactate levels	Inverse variance weighted	5	-0.0140949	0.0368277	0.701923	-0.0862773	0.0580874	0.986004	0.91734	1.05981
ORMDL3	GCST90199650	Indolelactate levels	Simple mode	5	-0.0600173	0.0585012	0.362918	-0.17468	0.054645	0.941748	0.839726	1.05617
ORMDL3	GCST90199650	Indolelactate levels	Weighted mode	5	-0.0158065	0.0224247	0.51977	-0.0597589	0.028146	0.984318	0.941992	1.02855
ORMDL3	GCST90199651	Docosahexaenoate DHA; 22:6n3 levels	MR Egger	5	0.0368377	0.0354106	0.374672	-0.0325672	0.106243	1.03752	0.967957	1.11209
ORMDL3	GCST90199651	Docosahexaenoate DHA; 22:6n3 levels	Weighted median	5	0.0068109	0.0210728	0.746538	-0.0344919	0.0481137	1.00683	0.966096	1.04929
ORMDL3	GCST90199651	Docosahexaenoate DHA; 22:6n3 levels	Inverse variance weighted	5	0.00792138	0.0196664	0.687105	-0.0306248	0.0464676	1.00795	0.969839	1.04756
ORMDL3	GCST90199651	Docosahexaenoate DHA; 22:6n3 levels	Simple mode	5	-0.0220558	0.0351692	0.564588	-0.0909874	0.0468757	0.978186	0.913029	1.04799
ORMDL3	GCST90199651	Docosahexaenoate DHA; 22:6n3 levels	Weighted mode	5	0.00732243	0.0228403	0.764569	-0.0374445	0.0520894	1.00735	0.963248	1.05347
ORMDL3	GCST90199652	1-stearoyl-2-oleoyl-GPS (18:0/18:1) levels	MR Egger	5	-0.00391363	0.0374812	0.923429	-0.0773768	0.0695495	0.996094	0.925541	1.07203
ORMDL3	GCST90199652	1-stearoyl-2-oleoyl-GPS (18:0/18:1) levels	Weighted median	5	-0.0109602	0.0223118	0.623264	-0.0546913	0.0327708	0.9891	0.946777	1.03331
ORMDL3	GCST90199652	1-stearoyl-2-oleoyl-GPS (18:0/18:1) levels	Inverse variance weighted	5	-0.00988199	0.0208448	0.635447	-0.0507379	0.0309739	0.990167	0.950528	1.03146
ORMDL3	GCST90199652	1-stearoyl-2-oleoyl-GPS (18:0/18:1) levels	Simple mode	5	0.000492403	0.0336543	0.989027	-0.0654701	0.0664549	1.00049	0.936627	1.06871
ORMDL3	GCST90199652	1-stearoyl-2-oleoyl-GPS (18:0/18:1) levels	Weighted mode	5	-0.0157012	0.0242587	0.552746	-0.0632482	0.0318458	0.984421	0.93871	1.03236
ORMDL3	GCST90199653	1-myristoyl-2-palmitoyl-gpc (14:0/16:0) levels	MR Egger	5	0.000311863	0.0367846	0.993768	-0.071786	0.0724097	1.00031	0.93073	1.0751
ORMDL3	GCST90199653	1-myristoyl-2-palmitoyl-gpc (14:0/16:0) levels	Weighted median	5	6.79433e-05	0.0223307	0.997572	-0.0437003	0.0438361	1.00007	0.957241	1.04481
ORMDL3	GCST90199653	1-myristoyl-2-palmitoyl-gpc (14:0/16:0) levels	Inverse variance weighted	5	0.000390804	0.0204324	0.98474	-0.0396568	0.0404384	1.00039	0.961119	1.04127
ORMDL3	GCST90199653	1-myristoyl-2-palmitoyl-gpc (14:0/16:0) levels	Simple mode	5	-0.0170336	0.0321878	0.624678	-0.0801217	0.0460546	0.983111	0.923004	1.04713
ORMDL3	GCST90199653	1-myristoyl-2-palmitoyl-gpc (14:0/16:0) levels	Weighted mode	5	-0.00709282	0.0231836	0.774911	-0.0525326	0.038347	0.992932	0.948823	1.03909
ORMDL3	GCST90199654	Paraxanthine levels in elite athletes	MR Egger	5	-0.0205879	0.0426754	0.662513	-0.104232	0.063056	0.979623	0.901017	1.06509
ORMDL3	GCST90199654	Paraxanthine levels in elite athletes	Weighted median	5	-0.0216518	0.0228091	0.342488	-0.0663576	0.023054	0.978581	0.935796	1.02332
ORMDL3	GCST90199654	Paraxanthine levels in elite athletes	Inverse variance weighted	5	-0.0297383	0.0213716	0.164078	-0.0716265	0.01215	0.9707	0.930878	1.01222
ORMDL3	GCST90199654	Paraxanthine levels in elite athletes	Simple mode	5	-0.0171805	0.0392362	0.684084	-0.0940834	0.0597224	0.982966	0.910207	1.06154
ORMDL3	GCST90199654	Paraxanthine levels in elite athletes	Weighted mode	5	-0.0203385	0.0234525	0.434747	-0.0663054	0.0256284	0.979867	0.935845	1.02596
ORMDL3	GCST90199655	4-methyl-2-oxopentanoate levels	MR Egger	5	-0.013176	0.0355892	0.735808	-0.0829308	0.0565788	0.98691	0.920415	1.05821
ORMDL3	GCST90199655	4-methyl-2-oxopentanoate levels	Weighted median	5	0.00425241	0.0206494	0.836843	-0.0362204	0.0447252	1.00426	0.964428	1.04574
ORMDL3	GCST90199655	4-methyl-2-oxopentanoate levels	Inverse variance weighted	5	0.0039048	0.019761	0.843357	-0.0348268	0.0426364	1.00391	0.965773	1.04356
ORMDL3	GCST90199655	4-methyl-2-oxopentanoate levels	Simple mode	5	0.017105	0.0322042	0.623444	-0.0460152	0.0802253	1.01725	0.955027	1.08353
ORMDL3	GCST90199655	4-methyl-2-oxopentanoate levels	Weighted mode	5	0.0043036	0.0230076	0.860725	-0.0407913	0.0493985	1.00431	0.960029	1.05064
ORMDL3	GCST90199656	3-indoxyl sulfate levels	MR Egger	5	-0.0281066	0.0367348	0.499881	-0.100107	0.0438935	0.972285	0.904741	1.04487
ORMDL3	GCST90199656	3-indoxyl sulfate levels	Weighted median	5	0.0133198	0.02371	0.574265	-0.0331517	0.0597913	1.01341	0.967392	1.06161
ORMDL3	GCST90199656	3-indoxyl sulfate levels	Inverse variance weighted	5	-0.00333241	0.0203984	0.87023	-0.0433133	0.0366485	0.996673	0.957611	1.03733
ORMDL3	GCST90199656	3-indoxyl sulfate levels	Simple mode	5	-0.00590035	0.0376137	0.882949	-0.0796233	0.0678226	0.994117	0.923464	1.07018
ORMDL3	GCST90199656	3-indoxyl sulfate levels	Weighted mode	5	0.00882236	0.0227933	0.718423	-0.0358525	0.0534973	1.00886	0.964783	1.05495
ORMDL3	GCST90199657	Sphingosine 1-phosphate levels	MR Egger	5	-0.128238	0.0369416	0.0403061	-0.200644	-0.0558328	0.879644	0.818204	0.945697
ORMDL3	GCST90199657	Sphingosine 1-phosphate levels	Weighted median	5	-0.0388599	0.0225176	0.0843906	-0.0829943	0.00527451	0.961885	0.920356	1.00529
ORMDL3	GCST90199657	Sphingosine 1-phosphate levels	Inverse variance weighted	5	-0.0317882	0.0366378	0.385596	-0.103598	0.040022	0.968712	0.901587	1.04083
ORMDL3	GCST90199657	Sphingosine 1-phosphate levels	Simple mode	5	-0.0208414	0.0327161	0.558734	-0.0849649	0.0432821	0.979374	0.918545	1.04423
ORMDL3	GCST90199657	Sphingosine 1-phosphate levels	Weighted mode	5	-0.0368781	0.0212393	0.157516	-0.0785072	0.00475105	0.963794	0.924495	1.00476
ORMDL3	GCST90199658	Alpha-hydroxyisocaproate levels	MR Egger	5	0.0194902	0.0347311	0.613866	-0.0485827	0.0875631	1.01968	0.952579	1.09151
ORMDL3	GCST90199658	Alpha-hydroxyisocaproate levels	Weighted median	5	0.0147269	0.0221783	0.506675	-0.0287425	0.0581964	1.01484	0.971667	1.05992
ORMDL3	GCST90199658	Alpha-hydroxyisocaproate levels	Inverse variance weighted	5	0.024052	0.0192949	0.212563	-0.013766	0.0618701	1.02434	0.986328	1.06382
ORMDL3	GCST90199658	Alpha-hydroxyisocaproate levels	Simple mode	5	0.0188919	0.0332272	0.60005	-0.0462334	0.0840172	1.01907	0.954819	1.08765
ORMDL3	GCST90199658	Alpha-hydroxyisocaproate levels	Weighted mode	5	0.010864	0.020075	0.617121	-0.028483	0.050211	1.01092	0.971919	1.05149
ORMDL3	GCST90199659	1-stearoyl-GPI (18:0) levels	MR Egger	5	-0.00276986	0.036378	0.9441	-0.0740708	0.0685311	0.997234	0.928606	1.07093
ORMDL3	GCST90199659	1-stearoyl-GPI (18:0) levels	Weighted median	5	-0.0159389	0.0218882	0.466493	-0.0588398	0.0269619	0.984187	0.942858	1.02733
ORMDL3	GCST90199659	1-stearoyl-GPI (18:0) levels	Inverse variance weighted	5	-0.0186308	0.0202069	0.356529	-0.0582363	0.0209748	0.981542	0.943427	1.0212
ORMDL3	GCST90199659	1-stearoyl-GPI (18:0) levels	Simple mode	5	-0.0260335	0.031273	0.451964	-0.0873285	0.0352616	0.974302	0.916376	1.03589
ORMDL3	GCST90199659	1-stearoyl-GPI (18:0) levels	Weighted mode	5	-0.0154626	0.0229026	0.536598	-0.0603517	0.0294265	0.984656	0.941433	1.02986
ORMDL3	GCST90199660	1,2-dipalmitoyl-gpc (16:0/16:0) levels	MR Egger	5	-0.00822634	0.0368302	0.837601	-0.0804135	0.0639608	0.991807	0.922735	1.06605
ORMDL3	GCST90199660	1,2-dipalmitoyl-gpc (16:0/16:0) levels	Weighted median	5	-0.00943358	0.0220394	0.668627	-0.0526307	0.0337636	0.990611	0.94873	1.03434
ORMDL3	GCST90199660	1,2-dipalmitoyl-gpc (16:0/16:0) levels	Inverse variance weighted	5	-0.00960469	0.0204555	0.638683	-0.0496974	0.030488	0.990441	0.951517	1.03096
ORMDL3	GCST90199660	1,2-dipalmitoyl-gpc (16:0/16:0) levels	Simple mode	5	0.00508697	0.0304225	0.875317	-0.0545411	0.064715	1.0051	0.94692	1.06685
ORMDL3	GCST90199660	1,2-dipalmitoyl-gpc (16:0/16:0) levels	Weighted mode	5	-0.0069807	0.0240894	0.786383	-0.0541959	0.0402345	0.993044	0.947247	1.04105
ORMDL3	GCST90199661	Maleate levels	MR Egger	5	-0.0562026	0.0371842	0.227849	-0.129084	0.0166783	0.945348	0.8789	1.01682
ORMDL3	GCST90199661	Maleate levels	Weighted median	5	-0.018861	0.0220904	0.393211	-0.0621581	0.0244362	0.981316	0.939734	1.02474
ORMDL3	GCST90199661	Maleate levels	Inverse variance weighted	5	-0.0208067	0.020641	0.313441	-0.0612631	0.0196497	0.979408	0.940576	1.01984
ORMDL3	GCST90199661	Maleate levels	Simple mode	5	-0.026235	0.0328965	0.469822	-0.0907122	0.0382422	0.974106	0.91328	1.03898
ORMDL3	GCST90199661	Maleate levels	Weighted mode	5	-0.0193126	0.022899	0.446499	-0.0641947	0.0255696	0.980873	0.937822	1.0259
ORMDL3	GCST90199662	Isovalerate (i5:0) levels	MR Egger	5	0.00614885	0.0375753	0.880417	-0.0674988	0.0797965	1.00617	0.934729	1.08307
ORMDL3	GCST90199662	Isovalerate (i5:0) levels	Weighted median	5	-0.0080644	0.0228227	0.723826	-0.0527969	0.0366681	0.991968	0.948573	1.03735
ORMDL3	GCST90199662	Isovalerate (i5:0) levels	Inverse variance weighted	5	-0.00786475	0.0208431	0.705928	-0.0487173	0.0329878	0.992166	0.95245	1.03354
ORMDL3	GCST90199662	Isovalerate (i5:0) levels	Simple mode	5	-0.0453456	0.0363849	0.280668	-0.11666	0.0259689	0.955667	0.889888	1.02631
ORMDL3	GCST90199662	Isovalerate (i5:0) levels	Weighted mode	5	-0.00641975	0.0241016	0.803127	-0.0536589	0.0408194	0.993601	0.947755	1.04166
ORMDL3	GCST90199663	4-acetylphenol sulfate levels	MR Egger	5	-0.0187226	0.0400575	0.672075	-0.0972354	0.0597902	0.981452	0.907342	1.06161
ORMDL3	GCST90199663	4-acetylphenol sulfate levels	Weighted median	5	-0.0277397	0.0238714	0.245217	-0.0745276	0.0190483	0.972642	0.928182	1.01923
ORMDL3	GCST90199663	4-acetylphenol sulfate levels	Inverse variance weighted	5	-0.0194239	0.0222492	0.382655	-0.0630324	0.0241846	0.980764	0.938913	1.02448
ORMDL3	GCST90199663	4-acetylphenol sulfate levels	Simple mode	5	-0.0302394	0.04163	0.507829	-0.111834	0.0513553	0.970213	0.894193	1.0527
ORMDL3	GCST90199663	4-acetylphenol sulfate levels	Weighted mode	5	-0.0276916	0.0225129	0.28608	-0.0718169	0.0164337	0.972688	0.930701	1.01657
ORMDL3	GCST90199664	Phenyllactate (PLA) levels in elite athletes	MR Egger	5	0.0247522	0.0687572	0.742703	-0.110012	0.159516	1.02506	0.895823	1.17294
ORMDL3	GCST90199664	Phenyllactate (PLA) levels in elite athletes	Weighted median	5	0.0194059	0.0212589	0.361329	-0.0222616	0.0610734	1.0196	0.977984	1.06298
ORMDL3	GCST90199664	Phenyllactate (PLA) levels in elite athletes	Inverse variance weighted	5	0.023995	0.0330627	0.467996	-0.0408078	0.0887978	1.02429	0.960014	1.09286
ORMDL3	GCST90199664	Phenyllactate (PLA) levels in elite athletes	Simple mode	5	0.024778	0.0395961	0.5654	-0.0528304	0.102386	1.02509	0.948541	1.10781
ORMDL3	GCST90199664	Phenyllactate (PLA) levels in elite athletes	Weighted mode	5	0.0183658	0.020153	0.41368	-0.0211341	0.0578657	1.01854	0.979088	1.05957
ORMDL3	GCST90199665	N-acetylaspartate (naa) levels	MR Egger	5	-0.00381493	0.0674335	0.958442	-0.135985	0.128355	0.996192	0.872856	1.13696
ORMDL3	GCST90199665	N-acetylaspartate (naa) levels	Weighted median	5	-0.0351561	0.022905	0.124816	-0.0800499	0.00973763	0.965455	0.92307	1.00979
ORMDL3	GCST90199665	N-acetylaspartate (naa) levels	Inverse variance weighted	5	-0.0227836	0.033041	0.490474	-0.087544	0.0419767	0.977474	0.916179	1.04287
ORMDL3	GCST90199665	N-acetylaspartate (naa) levels	Simple mode	5	-0.017021	0.0503026	0.752098	-0.115614	0.0815721	0.983123	0.890819	1.08499
ORMDL3	GCST90199665	N-acetylaspartate (naa) levels	Weighted mode	5	-0.0365085	0.0240175	0.203124	-0.0835828	0.0105657	0.96415	0.919815	1.01062
ORMDL3	GCST90199666	Palmitoylcarnitine levels (Metabolon platform)	MR Egger	5	0.00982074	0.0366277	0.805984	-0.0619696	0.0816111	1.00987	0.939911	1.08503
ORMDL3	GCST90199666	Palmitoylcarnitine levels (Metabolon platform)	Weighted median	5	0.00635815	0.0228311	0.780639	-0.0383909	0.0511072	1.00638	0.962337	1.05244
ORMDL3	GCST90199666	Palmitoylcarnitine levels (Metabolon platform)	Inverse variance weighted	5	0.00651458	0.0203378	0.748727	-0.0333475	0.0463767	1.00654	0.967202	1.04747
ORMDL3	GCST90199666	Palmitoylcarnitine levels (Metabolon platform)	Simple mode	5	0.0216133	0.0325452	0.54295	-0.0421754	0.0854019	1.02185	0.958702	1.08915
ORMDL3	GCST90199666	Palmitoylcarnitine levels (Metabolon platform)	Weighted mode	5	0.00461758	0.0216793	0.841746	-0.0378738	0.047109	1.00463	0.962834	1.04824
ORMDL3	GCST90199667	Erythritol levels in elite athletes	MR Egger	5	-0.0341451	0.0347997	0.398853	-0.102353	0.0340622	0.966431	0.902711	1.03465
ORMDL3	GCST90199667	Erythritol levels in elite athletes	Weighted median	5	0.00192746	0.0226812	0.932277	-0.0425278	0.0463827	1.00193	0.958364	1.04748
ORMDL3	GCST90199667	Erythritol levels in elite athletes	Inverse variance weighted	5	0.00294261	0.0193174	0.878927	-0.0349196	0.0408048	1.00295	0.965683	1.04165
ORMDL3	GCST90199667	Erythritol levels in elite athletes	Simple mode	5	0.0261852	0.037473	0.523188	-0.0472618	0.0996322	1.02653	0.953838	1.10476
ORMDL3	GCST90199667	Erythritol levels in elite athletes	Weighted mode	5	-0.0030684	0.0226838	0.898934	-0.0475287	0.0413919	0.996936	0.953583	1.04226
ORMDL3	GCST90199668	Hexanoylcarnitine levels (Biocrates platform)	MR Egger	5	0.044572	0.0360061	0.303801	-0.0260001	0.115144	1.04558	0.974335	1.12203
ORMDL3	GCST90199668	Hexanoylcarnitine levels (Biocrates platform)	Weighted median	5	0.0203818	0.022269	0.360058	-0.0232655	0.0640291	1.02059	0.977003	1.06612
ORMDL3	GCST90199668	Hexanoylcarnitine levels (Biocrates platform)	Inverse variance weighted	5	0.0191772	0.0200021	0.337681	-0.020027	0.0583813	1.01936	0.980172	1.06012
ORMDL3	GCST90199668	Hexanoylcarnitine levels (Biocrates platform)	Simple mode	5	0.0279146	0.0320731	0.433228	-0.0349487	0.0907779	1.02831	0.965655	1.09503
ORMDL3	GCST90199668	Hexanoylcarnitine levels (Biocrates platform)	Weighted mode	5	0.0198817	0.0227746	0.431949	-0.0247565	0.0645198	1.02008	0.975547	1.06665
ORMDL3	GCST90199669	Acetylcarnitine levels (Biocrates platform)	MR Egger	5	0.0223573	0.0360311	0.578877	-0.0482637	0.0929782	1.02261	0.952882	1.09744
ORMDL3	GCST90199669	Acetylcarnitine levels (Biocrates platform)	Weighted median	5	-0.0028072	0.0230354	0.903006	-0.0479566	0.0423422	0.997197	0.953175	1.04325
ORMDL3	GCST90199669	Acetylcarnitine levels (Biocrates platform)	Inverse variance weighted	5	0.00891718	0.0200084	0.655834	-0.0302992	0.0481336	1.00896	0.970155	1.04931
ORMDL3	GCST90199669	Acetylcarnitine levels (Biocrates platform)	Simple mode	5	0.0207283	0.0375298	0.610141	-0.0528302	0.0942867	1.02094	0.948541	1.09887
ORMDL3	GCST90199669	Acetylcarnitine levels (Biocrates platform)	Weighted mode	5	0.00437248	0.0257088	0.873205	-0.0460168	0.0547618	1.00438	0.955026	1.05629
ORMDL3	GCST90199670	Iminodiacetate (IDA) levels	MR Egger	5	0.0104662	0.0535329	0.857487	-0.0944583	0.115391	1.01052	0.909866	1.12231
ORMDL3	GCST90199670	Iminodiacetate (IDA) levels	Weighted median	5	-0.0138505	0.0223455	0.535367	-0.0576476	0.0299467	0.986245	0.943983	1.0304
ORMDL3	GCST90199670	Iminodiacetate (IDA) levels	Inverse variance weighted	5	-0.00498311	0.0262526	0.849455	-0.0564383	0.0464721	0.995029	0.945125	1.04757
ORMDL3	GCST90199670	Iminodiacetate (IDA) levels	Simple mode	5	-0.0032017	0.0442883	0.94584	-0.0900068	0.0836034	0.996803	0.913925	1.0872
ORMDL3	GCST90199670	Iminodiacetate (IDA) levels	Weighted mode	5	-0.0139606	0.0232703	0.580883	-0.0595705	0.0316493	0.986136	0.942169	1.03216
ORMDL3	GCST90199671	Cysteine s-sulfate levels	MR Egger	5	-0.0519583	0.0364729	0.24949	-0.123445	0.0195286	0.949368	0.88387	1.01972
ORMDL3	GCST90199671	Cysteine s-sulfate levels	Weighted median	5	-5.08187e-05	0.0222682	0.998179	-0.0436965	0.0435949	0.999949	0.957244	1.04456
ORMDL3	GCST90199671	Cysteine s-sulfate levels	Inverse variance weighted	5	0.00152683	0.0202569	0.939918	-0.0381767	0.0412303	1.00153	0.962543	1.04209
ORMDL3	GCST90199671	Cysteine s-sulfate levels	Simple mode	5	0.000750689	0.0308567	0.981756	-0.0597285	0.0612299	1.00075	0.94202	1.06314
ORMDL3	GCST90199671	Cysteine s-sulfate levels	Weighted mode	5	-0.00203653	0.0215813	0.929357	-0.0443359	0.0402629	0.997966	0.956633	1.04108
ORMDL3	GCST90199672	Oxalate (ethanedioate) levels	MR Egger	5	-0.0396176	0.0488385	0.476636	-0.135341	0.0561059	0.961157	0.873418	1.05771
ORMDL3	GCST90199672	Oxalate (ethanedioate) levels	Weighted median	5	-0.029833	0.0213664	0.162636	-0.0717111	0.0120451	0.970608	0.9308	1.01212
ORMDL3	GCST90199672	Oxalate (ethanedioate) levels	Inverse variance weighted	5	-0.0163199	0.0247532	0.5097	-0.0648362	0.0321963	0.983813	0.937221	1.03272
ORMDL3	GCST90199672	Oxalate (ethanedioate) levels	Simple mode	5	0.130828	0.0559151	0.0793996	0.021234	0.240421	1.13977	1.02146	1.27178
ORMDL3	GCST90199672	Oxalate (ethanedioate) levels	Weighted mode	5	-0.0307742	0.0222298	0.238468	-0.0743447	0.0127963	0.969694	0.928352	1.01288
ORMDL3	GCST90199673	DHEAS levels	MR Egger	5	0.0243854	0.0323523	0.505765	-0.0390251	0.0877959	1.02469	0.961727	1.09177
ORMDL3	GCST90199673	DHEAS levels	Weighted median	5	-0.00441408	0.0205944	0.830287	-0.0447792	0.035951	0.995596	0.956209	1.03661
ORMDL3	GCST90199673	DHEAS levels	Inverse variance weighted	5	-0.00673317	0.0179788	0.708028	-0.0419716	0.0285053	0.993289	0.958897	1.02892
ORMDL3	GCST90199673	DHEAS levels	Simple mode	5	-0.0125954	0.032936	0.7216	-0.07715	0.0519591	0.987484	0.925751	1.05333
ORMDL3	GCST90199673	DHEAS levels	Weighted mode	5	0.00216477	0.0201229	0.919511	-0.037276	0.0416056	1.00217	0.96341	1.04248
ORMDL3	GCST90199674	3-hydroxymyristate levels	MR Egger	5	0.0687267	0.0437058	0.213887	-0.0169366	0.15439	1.07114	0.983206	1.16695
ORMDL3	GCST90199674	3-hydroxymyristate levels	Weighted median	5	0.021973	0.0219483	0.316765	-0.0210456	0.0649916	1.02222	0.979174	1.06715
ORMDL3	GCST90199674	3-hydroxymyristate levels	Inverse variance weighted	5	0.023934	0.0258072	0.353712	-0.0266482	0.0745162	1.02422	0.973704	1.07736
ORMDL3	GCST90199674	3-hydroxymyristate levels	Simple mode	5	0.0133101	0.0328923	0.706435	-0.0511589	0.0777791	1.0134	0.950128	1.08088
ORMDL3	GCST90199674	3-hydroxymyristate levels	Weighted mode	5	0.0233078	0.0224289	0.357405	-0.0206529	0.0672685	1.02358	0.979559	1.06958
ORMDL3	GCST90199675	Homoarginine levels	MR Egger	5	0.00716439	0.0347046	0.849665	-0.0608566	0.0751854	1.00719	0.940958	1.07808
ORMDL3	GCST90199675	Homoarginine levels	Weighted median	5	0.0167526	0.0210592	0.426322	-0.0245234	0.0580286	1.01689	0.975775	1.05975
ORMDL3	GCST90199675	Homoarginine levels	Inverse variance weighted	5	0.01035	0.0192793	0.591374	-0.0274374	0.0481374	1.0104	0.972936	1.04931
ORMDL3	GCST90199675	Homoarginine levels	Simple mode	5	0.0281511	0.0325824	0.436322	-0.0357104	0.0920126	1.02855	0.96492	1.09638
ORMDL3	GCST90199675	Homoarginine levels	Weighted mode	5	0.000813029	0.0221259	0.972449	-0.0425537	0.0441797	1.00081	0.958339	1.04517
ORMDL3	GCST90199676	1-oleoylglycerol (18:1) levels	MR Egger	5	0.0248752	0.0373233	0.55278	-0.0482786	0.0980289	1.02519	0.952868	1.10299
ORMDL3	GCST90199676	1-oleoylglycerol (18:1) levels	Weighted median	5	0.00719615	0.0218048	0.74138	-0.0355412	0.0499335	1.00722	0.965083	1.0512
ORMDL3	GCST90199676	1-oleoylglycerol (18:1) levels	Inverse variance weighted	5	0.00282092	0.020734	0.891779	-0.0378176	0.0434595	1.00282	0.962889	1.04442
ORMDL3	GCST90199676	1-oleoylglycerol (18:1) levels	Simple mode	5	0.0121983	0.0320325	0.722704	-0.0505854	0.0749821	1.01227	0.950673	1.07786
ORMDL3	GCST90199676	1-oleoylglycerol (18:1) levels	Weighted mode	5	0.00777918	0.0221352	0.74299	-0.0356059	0.0511642	1.00781	0.965021	1.0525
ORMDL3	GCST90199677	3-methyl-2-oxobutyrate levels	MR Egger	5	-0.0178803	0.0369505	0.661583	-0.0903032	0.0545427	0.982279	0.913654	1.05606
ORMDL3	GCST90199677	3-methyl-2-oxobutyrate levels	Weighted median	5	0.00782134	0.0209434	0.708812	-0.0332277	0.0488704	1.00785	0.967318	1.05008
ORMDL3	GCST90199677	3-methyl-2-oxobutyrate levels	Inverse variance weighted	5	0.00866141	0.0205182	0.672928	-0.0315542	0.048877	1.0087	0.968938	1.05009
ORMDL3	GCST90199677	3-methyl-2-oxobutyrate levels	Simple mode	5	0.0178837	0.0293942	0.575772	-0.039729	0.0754964	1.01804	0.96105	1.07842
ORMDL3	GCST90199677	3-methyl-2-oxobutyrate levels	Weighted mode	5	0.00844804	0.0211284	0.709705	-0.0329637	0.0498598	1.00848	0.967574	1.05112
ORMDL3	GCST90199678	Tartronate (hydroxymalonate) levels	MR Egger	5	-0.0284753	0.0597281	0.666115	-0.145542	0.0885918	0.971926	0.864553	1.09263
ORMDL3	GCST90199678	Tartronate (hydroxymalonate) levels	Weighted median	5	-0.0307037	0.0216809	0.156728	-0.0731983	0.0117909	0.969763	0.929417	1.01186
ORMDL3	GCST90199678	Tartronate (hydroxymalonate) levels	Inverse variance weighted	5	-0.0185761	0.0289183	0.520638	-0.075256	0.0381039	0.981595	0.927506	1.03884
ORMDL3	GCST90199678	Tartronate (hydroxymalonate) levels	Simple mode	5	-0.0268848	0.0578298	0.666186	-0.140231	0.0864615	0.973473	0.869157	1.09031
ORMDL3	GCST90199678	Tartronate (hydroxymalonate) levels	Weighted mode	5	-0.032615	0.0222172	0.216015	-0.0761607	0.0109307	0.967911	0.926667	1.01099
ORMDL3	GCST90199679	2,3-dihydroxypyridine levels	MR Egger	5	-0.0156547	0.0419018	0.733538	-0.0977822	0.0664727	0.984467	0.906846	1.06873
ORMDL3	GCST90199679	2,3-dihydroxypyridine levels	Weighted median	5	0.0059355	0.0248158	0.810965	-0.0427036	0.0545745	1.00595	0.958195	1.05609
ORMDL3	GCST90199679	2,3-dihydroxypyridine levels	Inverse variance weighted	5	0.00931501	0.0232447	0.688614	-0.0362447	0.0548747	1.00936	0.964404	1.05641
ORMDL3	GCST90199679	2,3-dihydroxypyridine levels	Simple mode	5	-0.00686616	0.0357538	0.857066	-0.0769436	0.0632113	0.993157	0.925942	1.06525
ORMDL3	GCST90199679	2,3-dihydroxypyridine levels	Weighted mode	5	0.0044661	0.0244371	0.863876	-0.0434306	0.0523628	1.00448	0.957499	1.05376
ORMDL3	GCST90199680	3-hydroxyoctanoate levels	MR Egger	5	0.0752273	0.0363713	0.130452	0.00393954	0.146515	1.07813	1.00395	1.15779
ORMDL3	GCST90199680	3-hydroxyoctanoate levels	Weighted median	5	0.0117969	0.0218396	0.589085	-0.0310087	0.0546026	1.01187	0.969467	1.05612
ORMDL3	GCST90199680	3-hydroxyoctanoate levels	Inverse variance weighted	5	0.00921299	0.025693	0.719909	-0.0411452	0.0595712	1.00926	0.95969	1.06138
ORMDL3	GCST90199680	3-hydroxyoctanoate levels	Simple mode	5	0.0158897	0.0296403	0.620322	-0.0422052	0.0739846	1.01602	0.958673	1.07679
ORMDL3	GCST90199680	3-hydroxyoctanoate levels	Weighted mode	5	0.0137495	0.0219106	0.564355	-0.0291953	0.0566943	1.01384	0.971227	1.05833
ORMDL3	GCST90199681	2-hydroxyoctanoate levels	MR Egger	5	0.0444061	0.0374292	0.320859	-0.028955	0.117767	1.04541	0.97146	1.12498
ORMDL3	GCST90199681	2-hydroxyoctanoate levels	Weighted median	5	0.0145514	0.0225608	0.518935	-0.0296677	0.0587706	1.01466	0.970768	1.06053
ORMDL3	GCST90199681	2-hydroxyoctanoate levels	Inverse variance weighted	5	0.020425	0.0207857	0.325781	-0.0203149	0.0611649	1.02064	0.97989	1.06307
ORMDL3	GCST90199681	2-hydroxyoctanoate levels	Simple mode	5	0.0239562	0.0347335	0.528301	-0.0441213	0.0920338	1.02425	0.956838	1.0964
ORMDL3	GCST90199681	2-hydroxyoctanoate levels	Weighted mode	5	0.0239562	0.0232476	0.361012	-0.021609	0.0695215	1.02425	0.978623	1.072
ORMDL3	GCST90199682	Homocitrulline levels	MR Egger	5	0.0386537	0.0884445	0.69163	-0.134698	0.212005	1.03941	0.87398	1.23615
ORMDL3	GCST90199682	Homocitrulline levels	Weighted median	5	-0.00818362	0.0351019	0.815654	-0.0769834	0.0606161	0.99185	0.925905	1.06249
ORMDL3	GCST90199682	Homocitrulline levels	Inverse variance weighted	5	0.054426	0.0428461	0.20399	-0.0295524	0.138404	1.05593	0.97088	1.14844
ORMDL3	GCST90199682	Homocitrulline levels	Simple mode	5	-0.0127537	0.0659985	0.856185	-0.142111	0.116603	0.987327	0.867525	1.12367
ORMDL3	GCST90199682	Homocitrulline levels	Weighted mode	5	-0.0100134	0.0345633	0.786434	-0.0777574	0.0577306	0.990037	0.925189	1.05943
ORMDL3	GCST90199683	Indoleacetate levels	MR Egger	5	0.0323856	0.0366414	0.441867	-0.0394315	0.104203	1.03292	0.961336	1.10983
ORMDL3	GCST90199683	Indoleacetate levels	Weighted median	5	0.00286452	0.0233947	0.902548	-0.0429891	0.0487181	1.00287	0.957922	1.04992
ORMDL3	GCST90199683	Indoleacetate levels	Inverse variance weighted	5	0.001541	0.0203479	0.939632	-0.0383409	0.0414229	1.00154	0.962385	1.04229
ORMDL3	GCST90199683	Indoleacetate levels	Simple mode	5	0.00905453	0.0357718	0.812653	-0.0610582	0.0791673	1.0091	0.940768	1.08239
ORMDL3	GCST90199683	Indoleacetate levels	Weighted mode	5	0.00387346	0.0227676	0.873166	-0.0407511	0.048498	1.00388	0.960068	1.04969
ORMDL3	GCST90199684	1-linoleoylglycerol (18:2) levels	MR Egger	5	0.0451225	0.0372361	0.312329	-0.0278603	0.118105	1.04616	0.972524	1.12536
ORMDL3	GCST90199684	1-linoleoylglycerol (18:2) levels	Weighted median	5	0.0430428	0.0231023	0.0624426	-0.0022377	0.0883233	1.04398	0.997765	1.09234
ORMDL3	GCST90199684	1-linoleoylglycerol (18:2) levels	Inverse variance weighted	5	0.0345911	0.0206749	0.0943086	-0.00593174	0.0751139	1.0352	0.994086	1.07801
ORMDL3	GCST90199684	1-linoleoylglycerol (18:2) levels	Simple mode	5	-0.015481	0.035769	0.68747	-0.0855883	0.0546262	0.984638	0.917972	1.05615
ORMDL3	GCST90199684	1-linoleoylglycerol (18:2) levels	Weighted mode	5	0.0482092	0.0226857	0.100763	0.00374524	0.0926731	1.04939	1.00375	1.0971
ORMDL3	GCST90199685	2-linoleoylglycerol (18:2) levels	MR Egger	5	-0.00870637	0.04247	0.850693	-0.0919476	0.0745349	0.991331	0.912153	1.07738
ORMDL3	GCST90199685	2-linoleoylglycerol (18:2) levels	Weighted median	5	0.0112525	0.0257316	0.661893	-0.0391815	0.0616864	1.01132	0.961576	1.06363
ORMDL3	GCST90199685	2-linoleoylglycerol (18:2) levels	Inverse variance weighted	5	0.00524625	0.0235755	0.823901	-0.0409617	0.0514542	1.00526	0.959866	1.0528
ORMDL3	GCST90199685	2-linoleoylglycerol (18:2) levels	Simple mode	5	0.0278427	0.0439644	0.560938	-0.0583275	0.114013	1.02823	0.943341	1.12077
ORMDL3	GCST90199685	2-linoleoylglycerol (18:2) levels	Weighted mode	5	0.0119888	0.0257158	0.665328	-0.0384143	0.0623918	1.01206	0.962314	1.06438
ORMDL3	GCST90199686	Indolepropionate levels	MR Egger	5	-0.00149607	0.0513022	0.978567	-0.102048	0.0990563	0.998505	0.902986	1.10413
ORMDL3	GCST90199686	Indolepropionate levels	Weighted median	5	-0.0165937	0.0229253	0.469179	-0.0615272	0.0283399	0.983543	0.940327	1.02875
ORMDL3	GCST90199686	Indolepropionate levels	Inverse variance weighted	5	-0.00558163	0.0247254	0.8214	-0.0540435	0.0428802	0.994434	0.947391	1.04381
ORMDL3	GCST90199686	Indolepropionate levels	Simple mode	5	-0.0206235	0.0450271	0.670713	-0.108877	0.0676296	0.979588	0.896841	1.06997
ORMDL3	GCST90199686	Indolepropionate levels	Weighted mode	5	-0.0165748	0.0218407	0.490175	-0.0593826	0.026233	0.983562	0.942346	1.02658
ORMDL3	GCST90199687	Threonate levels	MR Egger	5	-0.0330645	0.0472281	0.534271	-0.125632	0.0595026	0.967476	0.88194	1.06131
ORMDL3	GCST90199687	Threonate levels	Weighted median	5	-0.0306823	0.0218702	0.160639	-0.073548	0.0121833	0.969784	0.929092	1.01226
ORMDL3	GCST90199687	Threonate levels	Inverse variance weighted	5	-0.018863	0.0232279	0.416744	-0.0643897	0.0266638	0.981314	0.937639	1.02702
ORMDL3	GCST90199687	Threonate levels	Simple mode	5	-0.024501	0.0439283	0.606754	-0.1106	0.0615984	0.975797	0.895296	1.06354
ORMDL3	GCST90199687	Threonate levels	Weighted mode	5	-0.0308751	0.0207806	0.211529	-0.0716052	0.00985498	0.969597	0.930898	1.0099
ORMDL3	GCST90199688	N-acetylglycine levels	MR Egger	5	0.00970869	0.0360357	0.805075	-0.0609213	0.0803386	1.00976	0.940897	1.08365
ORMDL3	GCST90199688	N-acetylglycine levels	Weighted median	5	-0.0157722	0.0219242	0.471896	-0.0587436	0.0271992	0.984352	0.942948	1.02757
ORMDL3	GCST90199688	N-acetylglycine levels	Inverse variance weighted	5	-0.0143617	0.0200179	0.473101	-0.0535967	0.0248733	0.985741	0.947814	1.02519
ORMDL3	GCST90199688	N-acetylglycine levels	Simple mode	5	0.0130862	0.0307423	0.692249	-0.0471686	0.0733411	1.01317	0.953927	1.0761
ORMDL3	GCST90199688	N-acetylglycine levels	Weighted mode	5	-0.0141982	0.0230289	0.570899	-0.0593347	0.0309384	0.985902	0.942391	1.03142
ORMDL3	GCST90199689	Glycolithocholate levels	MR Egger	5	0.0458469	0.0446566	0.380127	-0.04168	0.133374	1.04691	0.959177	1.14268
ORMDL3	GCST90199689	Glycolithocholate levels	Weighted median	5	0.0203662	0.0235407	0.386957	-0.0257735	0.066506	1.02058	0.974556	1.06877
ORMDL3	GCST90199689	Glycolithocholate levels	Inverse variance weighted	5	0.0042201	0.0255765	0.868945	-0.0459099	0.0543501	1.00423	0.955128	1.05585
ORMDL3	GCST90199689	Glycolithocholate levels	Simple mode	5	0.0286419	0.0418167	0.53101	-0.0533187	0.110603	1.02906	0.948078	1.11695
ORMDL3	GCST90199689	Glycolithocholate levels	Weighted mode	5	0.0142707	0.0244518	0.590798	-0.0336549	0.0621962	1.01437	0.966905	1.06417
ORMDL3	GCST90199690	EDTA levels	MR Egger	5	0.00032786	0.0769432	0.996868	-0.150481	0.151137	1.00033	0.860294	1.16316
ORMDL3	GCST90199690	EDTA levels	Weighted median	5	-0.0247662	0.0211799	0.242273	-0.0662789	0.0167465	0.975538	0.93587	1.01689
ORMDL3	GCST90199690	EDTA levels	Inverse variance weighted	5	-0.014551	0.0373509	0.69685	-0.0877589	0.0586568	0.985554	0.915982	1.06041
ORMDL3	GCST90199690	EDTA levels	Simple mode	5	-0.0606366	0.0469807	0.266366	-0.152719	0.0314455	0.941165	0.858371	1.03195
ORMDL3	GCST90199690	EDTA levels	Weighted mode	5	-0.0251869	0.0216071	0.308514	-0.0675369	0.017163	0.975128	0.934693	1.01731
ORMDL3	GCST90199691	1-methylhistidine levels	MR Egger	5	0.0668143	0.134647	0.653819	-0.197093	0.330722	1.0691	0.821114	1.39197
ORMDL3	GCST90199691	1-methylhistidine levels	Weighted median	5	-0.0123834	0.044806	0.782258	-0.100203	0.0754363	0.987693	0.904654	1.07835
ORMDL3	GCST90199691	1-methylhistidine levels	Inverse variance weighted	5	0.0848095	0.0649894	0.191901	-0.0425697	0.212189	1.08851	0.958324	1.23638
ORMDL3	GCST90199691	1-methylhistidine levels	Simple mode	5	-0.0226348	0.0907115	0.815245	-0.200429	0.15516	0.977619	0.818379	1.16784
ORMDL3	GCST90199691	1-methylhistidine levels	Weighted mode	5	-0.0162696	0.0306216	0.623339	-0.076288	0.0437489	0.983862	0.926549	1.04472
ORMDL3	GCST90199692	Citramalate levels	MR Egger	5	0.0162823	0.0399076	0.710645	-0.0619365	0.0945011	1.01642	0.939943	1.09911
ORMDL3	GCST90199692	Citramalate levels	Weighted median	5	0.0349486	0.0235594	0.137961	-0.0112277	0.081125	1.03557	0.988835	1.08451
ORMDL3	GCST90199692	Citramalate levels	Inverse variance weighted	5	0.0276617	0.0221834	0.212413	-0.0158176	0.0711411	1.02805	0.984307	1.07373
ORMDL3	GCST90199692	Citramalate levels	Simple mode	5	0.0324788	0.0366314	0.425364	-0.0393187	0.104276	1.03301	0.961444	1.10991
ORMDL3	GCST90199692	Citramalate levels	Weighted mode	5	0.0324788	0.0245112	0.255775	-0.0155632	0.0805209	1.03301	0.984557	1.08385
ORMDL3	GCST90199693	3-hydroxydecanoate levels	MR Egger	5	0.0579093	0.0379381	0.224338	-0.0164494	0.132268	1.05962	0.983685	1.14141
ORMDL3	GCST90199693	3-hydroxydecanoate levels	Weighted median	5	0.0154202	0.0209361	0.461403	-0.0256145	0.0564549	1.01554	0.974711	1.05808
ORMDL3	GCST90199693	3-hydroxydecanoate levels	Inverse variance weighted	5	0.0178129	0.0226384	0.431373	-0.0265584	0.0621841	1.01797	0.973791	1.06416
ORMDL3	GCST90199693	3-hydroxydecanoate levels	Simple mode	5	0.00694157	0.0345162	0.850425	-0.0607101	0.0745933	1.00697	0.941096	1.07745
ORMDL3	GCST90199693	3-hydroxydecanoate levels	Weighted mode	5	0.0161882	0.020037	0.464445	-0.0230843	0.0554606	1.01632	0.97718	1.05703
ORMDL3	GCST90199694	1,3-dimethylurate levels	MR Egger	5	0.0216749	0.0622857	0.750832	-0.100405	0.143755	1.02191	0.904471	1.1546
ORMDL3	GCST90199694	1,3-dimethylurate levels	Weighted median	5	0.0129964	0.0249251	0.602075	-0.0358567	0.0618495	1.01308	0.964778	1.0638
ORMDL3	GCST90199694	1,3-dimethylurate levels	Inverse variance weighted	5	0.00439097	0.0305545	0.88573	-0.0554958	0.0642777	1.0044	0.946016	1.06639
ORMDL3	GCST90199694	1,3-dimethylurate levels	Simple mode	5	0.0111375	0.0475962	0.826474	-0.082151	0.104426	1.0112	0.921133	1.11007
ORMDL3	GCST90199694	1,3-dimethylurate levels	Weighted mode	5	0.0171796	0.0230817	0.498046	-0.0280605	0.0624197	1.01733	0.972329	1.06441
ORMDL3	GCST90199695	Galactonate levels	MR Egger	5	-0.0308769	0.0546373	0.611492	-0.137966	0.0762122	0.969595	0.871128	1.07919
ORMDL3	GCST90199695	Galactonate levels	Weighted median	5	-0.0238206	0.0225879	0.291621	-0.068093	0.0204518	0.976461	0.934174	1.02066
ORMDL3	GCST90199695	Galactonate levels	Inverse variance weighted	5	-0.0229222	0.0264342	0.385864	-0.0747331	0.0288888	0.977339	0.927991	1.02931
ORMDL3	GCST90199695	Galactonate levels	Simple mode	5	-0.0303165	0.0405914	0.496651	-0.109876	0.0492427	0.970138	0.895945	1.05048
ORMDL3	GCST90199695	Galactonate levels	Weighted mode	5	-0.0239636	0.0236888	0.36895	-0.0703937	0.0224665	0.976321	0.932027	1.02272
ORMDL3	GCST90199696	Trigonelline levels	MR Egger	5	0.0173505	0.0371322	0.672158	-0.0554286	0.0901296	1.0175	0.94608	1.09432
ORMDL3	GCST90199696	Trigonelline levels	Weighted median	5	0.0114768	0.0221767	0.604797	-0.0319896	0.0549432	1.01154	0.968517	1.05648
ORMDL3	GCST90199696	Trigonelline levels	Inverse variance weighted	5	0.00688031	0.0206297	0.738745	-0.0335539	0.0473145	1.0069	0.967003	1.04845
ORMDL3	GCST90199696	Trigonelline levels	Simple mode	5	-0.0417842	0.0325105	0.268072	-0.105505	0.0219363	0.959077	0.89987	1.02218
ORMDL3	GCST90199696	Trigonelline levels	Weighted mode	5	0.0112498	0.022993	0.650268	-0.0338165	0.056316	1.01131	0.966749	1.05793
ORMDL3	GCST90199697	Dodecanedioate levels	MR Egger	5	0.00169168	0.0711823	0.982532	-0.137826	0.141209	1.00169	0.871251	1.15167
ORMDL3	GCST90199697	Dodecanedioate levels	Weighted median	5	-0.0266903	0.0225876	0.237351	-0.070962	0.0175815	0.973663	0.931497	1.01774
ORMDL3	GCST90199697	Dodecanedioate levels	Inverse variance weighted	5	-0.0182403	0.0348783	0.600995	-0.0866017	0.0501211	0.981925	0.917042	1.0514
ORMDL3	GCST90199697	Dodecanedioate levels	Simple mode	5	0.0643352	0.0612879	0.353082	-0.0557892	0.184459	1.06645	0.945739	1.20257
ORMDL3	GCST90199697	Dodecanedioate levels	Weighted mode	5	-0.0295603	0.0233489	0.274216	-0.0753242	0.0162035	0.970872	0.927443	1.01634
ORMDL3	GCST90199698	Isobutyrylcarnitine (c4) levels	MR Egger	5	-0.022944	0.0370385	0.579475	-0.0955394	0.0496515	0.977317	0.908883	1.0509
ORMDL3	GCST90199698	Isobutyrylcarnitine (c4) levels	Weighted median	5	0.0073779	0.0225028	0.743013	-0.0367275	0.0514833	1.00741	0.963939	1.05283
ORMDL3	GCST90199698	Isobutyrylcarnitine (c4) levels	Inverse variance weighted	5	0.00888457	0.0205801	0.665955	-0.0314524	0.0492216	1.00892	0.969037	1.05045
ORMDL3	GCST90199698	Isobutyrylcarnitine (c4) levels	Simple mode	5	0.0125997	0.0310826	0.705956	-0.0483222	0.0735216	1.01268	0.952827	1.07629
ORMDL3	GCST90199698	Isobutyrylcarnitine (c4) levels	Weighted mode	5	0.00569338	0.0228695	0.815659	-0.0391309	0.0505177	1.00571	0.961625	1.05182
ORMDL3	GCST90199699	3-methylxanthine levels	MR Egger	5	0.0490648	0.0374695	0.281637	-0.0243754	0.122505	1.05029	0.975919	1.13032
ORMDL3	GCST90199699	3-methylxanthine levels	Weighted median	5	0.0097078	0.0217548	0.655426	-0.0329316	0.0523472	1.00976	0.967605	1.05374
ORMDL3	GCST90199699	3-methylxanthine levels	Inverse variance weighted	5	0.00619369	0.0208251	0.76615	-0.0346235	0.0470109	1.00621	0.965969	1.04813
ORMDL3	GCST90199699	3-methylxanthine levels	Simple mode	5	0.0260584	0.0316167	0.456135	-0.0359103	0.0880271	1.0264	0.964727	1.09202
ORMDL3	GCST90199699	3-methylxanthine levels	Weighted mode	5	0.0105054	0.0226951	0.667503	-0.033977	0.0549878	1.01056	0.966594	1.05653
ORMDL3	GCST90199700	3-hydroxylaurate levels	MR Egger	5	0.102747	0.0464657	0.11397	0.0116741	0.19382	1.10821	1.01174	1.21388
ORMDL3	GCST90199700	3-hydroxylaurate levels	Weighted median	5	0.0378878	0.0211109	0.0727013	-0.00348961	0.0792653	1.03861	0.996516	1.08249
ORMDL3	GCST90199700	3-hydroxylaurate levels	Inverse variance weighted	5	0.0403789	0.0305508	0.186269	-0.0195007	0.100259	1.04121	0.980688	1.10546
ORMDL3	GCST90199700	3-hydroxylaurate levels	Simple mode	5	0.032348	0.0331857	0.384875	-0.0326959	0.0973919	1.03288	0.967833	1.10229
ORMDL3	GCST90199700	3-hydroxylaurate levels	Weighted mode	5	0.0404233	0.0230876	0.154859	-0.00482834	0.085675	1.04125	0.995183	1.08945
ORMDL3	GCST90199701	Pyridoxate levels	MR Egger	5	-0.00217948	0.0420474	0.961919	-0.0845924	0.0802334	0.997823	0.918887	1.08354
ORMDL3	GCST90199701	Pyridoxate levels	Weighted median	5	-0.0173752	0.0226985	0.443985	-0.0618643	0.0271138	0.982775	0.94001	1.02748
ORMDL3	GCST90199701	Pyridoxate levels	Inverse variance weighted	5	-0.0128453	0.0205445	0.531811	-0.0531125	0.0274219	0.987237	0.948273	1.0278
ORMDL3	GCST90199701	Pyridoxate levels	Simple mode	5	-0.0326299	0.0421061	0.481634	-0.115158	0.0498981	0.967897	0.891225	1.05116
ORMDL3	GCST90199701	Pyridoxate levels	Weighted mode	5	-0.0185711	0.024516	0.490918	-0.0666225	0.0294802	0.9816	0.935548	1.02992
ORMDL3	GCST90199702	5-hydroxyhexanoate levels	MR Egger	5	0.105327	0.0445373	0.0989585	0.0180337	0.19262	1.11107	1.0182	1.21242
ORMDL3	GCST90199702	5-hydroxyhexanoate levels	Weighted median	5	0.0263951	0.0229682	0.250474	-0.0186227	0.0714128	1.02675	0.98155	1.07402
ORMDL3	GCST90199702	5-hydroxyhexanoate levels	Inverse variance weighted	5	0.0239911	0.0346013	0.488084	-0.0438274	0.0918096	1.02428	0.957119	1.09616
ORMDL3	GCST90199702	5-hydroxyhexanoate levels	Simple mode	5	0.0381528	0.0397612	0.391621	-0.0397791	0.116085	1.03889	0.961002	1.12309
ORMDL3	GCST90199702	5-hydroxyhexanoate levels	Weighted mode	5	0.0242364	0.0252228	0.39102	-0.0252002	0.073673	1.02453	0.975115	1.07645
ORMDL3	GCST90199703	Gamma-glutamylvaline levels	MR Egger	5	-0.0391996	0.0361739	0.357842	-0.1101	0.0317013	0.961559	0.895744	1.03221
ORMDL3	GCST90199703	Gamma-glutamylvaline levels	Weighted median	5	-0.0132431	0.021459	0.537145	-0.0553028	0.0288165	0.986844	0.946199	1.02924
ORMDL3	GCST90199703	Gamma-glutamylvaline levels	Inverse variance weighted	5	-0.00449213	0.020085	0.823025	-0.0438587	0.0348744	0.995518	0.957089	1.03549
ORMDL3	GCST90199703	Gamma-glutamylvaline levels	Simple mode	5	-0.00575478	0.0323329	0.867385	-0.0691272	0.0576176	0.994262	0.933208	1.05931
ORMDL3	GCST90199703	Gamma-glutamylvaline levels	Weighted mode	5	-0.00575478	0.0221574	0.807898	-0.0491833	0.0376738	0.994262	0.952007	1.03839
ORMDL3	GCST90199704	3-hydroxysebacate levels	MR Egger	5	0.0108869	0.0485297	0.836907	-0.0842313	0.106005	1.01095	0.919219	1.11183
ORMDL3	GCST90199704	3-hydroxysebacate levels	Weighted median	5	-0.0225075	0.0230122	0.328041	-0.0676114	0.0225964	0.977744	0.934624	1.02285
ORMDL3	GCST90199704	3-hydroxysebacate levels	Inverse variance weighted	5	-0.0150097	0.0249256	0.547054	-0.0638639	0.0338445	0.985102	0.938133	1.03442
ORMDL3	GCST90199704	3-hydroxysebacate levels	Simple mode	5	-0.0215892	0.040757	0.624354	-0.101473	0.0582946	0.978642	0.903506	1.06003
ORMDL3	GCST90199704	3-hydroxysebacate levels	Weighted mode	5	-0.0237264	0.0221597	0.34461	-0.0671595	0.0197067	0.976553	0.935046	1.0199
ORMDL3	GCST90199705	Propionylglycine levels	MR Egger	5	-0.00742329	0.0393826	0.862521	-0.0846132	0.0697667	0.992604	0.918868	1.07226
ORMDL3	GCST90199705	Propionylglycine levels	Weighted median	5	-0.0226263	0.0243505	0.352789	-0.0703532	0.0251006	0.977628	0.932065	1.02542
ORMDL3	GCST90199705	Propionylglycine levels	Inverse variance weighted	5	-0.0236739	0.0218824	0.279309	-0.0665634	0.0192155	0.976604	0.935604	1.0194
ORMDL3	GCST90199705	Propionylglycine levels	Simple mode	5	-0.0205347	0.0344112	0.582813	-0.0879807	0.0469114	0.979675	0.915779	1.04803
ORMDL3	GCST90199705	Propionylglycine levels	Weighted mode	5	-0.0217789	0.0262626	0.453569	-0.0732536	0.0296958	0.978457	0.929365	1.03014
ORMDL3	GCST90199706	Butyrylglycine levels	MR Egger	5	0.0616944	0.0435148	0.251273	-0.0235946	0.146983	1.06364	0.976682	1.15833
ORMDL3	GCST90199706	Butyrylglycine levels	Weighted median	5	-0.00120106	0.0251358	0.961889	-0.0504672	0.0480651	0.9988	0.950785	1.04924
ORMDL3	GCST90199706	Butyrylglycine levels	Inverse variance weighted	5	0.00109096	0.0241292	0.963937	-0.0462022	0.0483841	1.00109	0.954849	1.04957
ORMDL3	GCST90199706	Butyrylglycine levels	Simple mode	5	0.00216718	0.035752	0.954572	-0.0679067	0.072241	1.00217	0.934348	1.07491
ORMDL3	GCST90199706	Butyrylglycine levels	Weighted mode	5	-0.00337138	0.0254031	0.900827	-0.0531615	0.0464188	0.996634	0.948227	1.04751
ORMDL3	GCST90199707	Pro-hydroxy-pro levels	MR Egger	5	0.0407617	0.0453304	0.434809	-0.0480858	0.129609	1.0416	0.953052	1.13838
ORMDL3	GCST90199707	Pro-hydroxy-pro levels	Weighted median	5	-0.0207265	0.0250378	0.407781	-0.0698007	0.0283477	0.979487	0.93258	1.02875
ORMDL3	GCST90199707	Pro-hydroxy-pro levels	Inverse variance weighted	5	-0.0243515	0.0308111	0.429326	-0.0847413	0.0360384	0.975943	0.91875	1.0367
ORMDL3	GCST90199707	Pro-hydroxy-pro levels	Simple mode	5	-0.0375578	0.0421826	0.423585	-0.120236	0.0451201	0.963139	0.886711	1.04615
ORMDL3	GCST90199707	Pro-hydroxy-pro levels	Weighted mode	5	-0.00782099	0.0251267	0.771149	-0.0570693	0.0414274	0.99221	0.944529	1.0423
ORMDL3	GCST90199708	Propionylcarnitine (c3) levels	MR Egger	5	-0.0120727	0.0463415	0.811325	-0.102902	0.0787567	0.988	0.902215	1.08194
ORMDL3	GCST90199708	Propionylcarnitine (c3) levels	Weighted median	5	0.0313438	0.0219056	0.152471	-0.0115912	0.0742788	1.03184	0.988476	1.07711
ORMDL3	GCST90199708	Propionylcarnitine (c3) levels	Inverse variance weighted	5	0.028976	0.0261601	0.268016	-0.0222977	0.0802497	1.0294	0.977949	1.08356
ORMDL3	GCST90199708	Propionylcarnitine (c3) levels	Simple mode	5	0.0702339	0.040783	0.160149	-0.00970084	0.150169	1.07276	0.990346	1.16203
ORMDL3	GCST90199708	Propionylcarnitine (c3) levels	Weighted mode	5	0.0311739	0.024212	0.267351	-0.0162816	0.0786294	1.03166	0.98385	1.0818
ORMDL3	GCST90199709	Adrenate (22:4n6) levels	MR Egger	5	-0.0160061	0.0366849	0.692102	-0.0879085	0.0558963	0.984121	0.915845	1.05749
ORMDL3	GCST90199709	Adrenate (22:4n6) levels	Weighted median	5	-0.0100599	0.0216201	0.641715	-0.0524353	0.0323155	0.989991	0.948916	1.03284
ORMDL3	GCST90199709	Adrenate (22:4n6) levels	Inverse variance weighted	5	-0.00616671	0.0203727	0.762123	-0.0460973	0.0337639	0.993852	0.954949	1.03434
ORMDL3	GCST90199709	Adrenate (22:4n6) levels	Simple mode	5	-0.00712527	0.0334758	0.841853	-0.0727379	0.0584874	0.9929	0.929845	1.06023
ORMDL3	GCST90199709	Adrenate (22:4n6) levels	Weighted mode	5	-0.0131997	0.0235438	0.604955	-0.0593455	0.0329461	0.986887	0.942381	1.03349
ORMDL3	GCST90199710	Docosatrienoate (22:3n3) levels	MR Egger	5	-0.00896533	0.0416421	0.843343	-0.0905839	0.0726532	0.991075	0.913398	1.07536
ORMDL3	GCST90199710	Docosatrienoate (22:3n3) levels	Weighted median	5	0.00923483	0.0257696	0.720073	-0.0412736	0.0597433	1.00928	0.959567	1.06156
ORMDL3	GCST90199710	Docosatrienoate (22:3n3) levels	Inverse variance weighted	5	0.0142456	0.023148	0.538283	-0.0311245	0.0596156	1.01435	0.969355	1.06143
ORMDL3	GCST90199710	Docosatrienoate (22:3n3) levels	Simple mode	5	0.0870007	0.0393458	0.0915054	0.00988304	0.164118	1.0909	1.00993	1.17835
ORMDL3	GCST90199710	Docosatrienoate (22:3n3) levels	Weighted mode	5	0.0081383	0.0263299	0.772684	-0.0434683	0.0597449	1.00817	0.957463	1.06157
ORMDL3	GCST90199711	Docosadienoate (22:2n6) levels	MR Egger	5	0.00489788	0.0427549	0.916033	-0.0789017	0.0886974	1.00491	0.924131	1.09275
ORMDL3	GCST90199711	Docosadienoate (22:2n6) levels	Weighted median	5	0.0106328	0.0219719	0.628439	-0.0324321	0.0536977	1.01069	0.968088	1.05517
ORMDL3	GCST90199711	Docosadienoate (22:2n6) levels	Inverse variance weighted	5	0.0194845	0.0211327	0.356526	-0.0219357	0.0609046	1.01968	0.978303	1.0628
ORMDL3	GCST90199711	Docosadienoate (22:2n6) levels	Simple mode	5	0.0316835	0.0437765	0.509278	-0.0541184	0.117485	1.03219	0.94732	1.12467
ORMDL3	GCST90199711	Docosadienoate (22:2n6) levels	Weighted mode	5	0.0079646	0.020802	0.721288	-0.0328073	0.0487365	1.008	0.967725	1.04994
ORMDL3	GCST90199712	3-carboxy-4-methyl-5-propyl-2-furanpropanoate (cmpf) levels	MR Egger	5	0.00665863	0.0361255	0.865518	-0.0641473	0.0774645	1.00668	0.937867	1.08054
ORMDL3	GCST90199712	3-carboxy-4-methyl-5-propyl-2-furanpropanoate (cmpf) levels	Weighted median	5	-0.0101138	0.0230473	0.660788	-0.0552865	0.035059	0.989937	0.946214	1.03568
ORMDL3	GCST90199712	3-carboxy-4-methyl-5-propyl-2-furanpropanoate (cmpf) levels	Inverse variance weighted	5	-0.0127944	0.0200641	0.523685	-0.0521199	0.0265312	0.987287	0.949215	1.02689
ORMDL3	GCST90199712	3-carboxy-4-methyl-5-propyl-2-furanpropanoate (cmpf) levels	Simple mode	5	-0.074675	0.0357957	0.105289	-0.144835	-0.00451541	0.928045	0.865165	0.995495
ORMDL3	GCST90199712	3-carboxy-4-methyl-5-propyl-2-furanpropanoate (cmpf) levels	Weighted mode	5	-0.000262459	0.0251895	0.992186	-0.0496339	0.0491089	0.999738	0.951578	1.05033
ORMDL3	GCST90199713	Docosapentaenoate n3 DPA; 22:5n3 levels	MR Egger	5	0.00532458	0.0355507	0.890445	-0.0643549	0.075004	1.00534	0.937672	1.07789
ORMDL3	GCST90199713	Docosapentaenoate n3 DPA; 22:5n3 levels	Weighted median	5	-0.00219716	0.0207794	0.91579	-0.0429248	0.0385304	0.997805	0.957983	1.03928
ORMDL3	GCST90199713	Docosapentaenoate n3 DPA; 22:5n3 levels	Inverse variance weighted	5	0.00327938	0.0197465	0.868099	-0.0354238	0.0419825	1.00328	0.965196	1.04288
ORMDL3	GCST90199713	Docosapentaenoate n3 DPA; 22:5n3 levels	Simple mode	5	-0.0172011	0.0357686	0.65571	-0.0873076	0.0529055	0.982946	0.916395	1.05433
ORMDL3	GCST90199713	Docosapentaenoate n3 DPA; 22:5n3 levels	Weighted mode	5	-0.00290304	0.0204539	0.893996	-0.0429927	0.0371867	0.997101	0.957918	1.03789
ORMDL3	GCST90199714	3-hydroxy-2-ethylpropionate levels	MR Egger	5	0.0594502	0.0408467	0.241555	-0.0206093	0.13951	1.06125	0.979602	1.14971
ORMDL3	GCST90199714	3-hydroxy-2-ethylpropionate levels	Weighted median	5	0.0189581	0.0211898	0.370958	-0.0225739	0.06049	1.01914	0.977679	1.06236
ORMDL3	GCST90199714	3-hydroxy-2-ethylpropionate levels	Inverse variance weighted	5	0.012002	0.0252413	0.634437	-0.0374709	0.0614749	1.01207	0.963222	1.0634
ORMDL3	GCST90199714	3-hydroxy-2-ethylpropionate levels	Simple mode	5	0.0334346	0.0304473	0.333815	-0.0262421	0.0931112	1.034	0.974099	1.09758
ORMDL3	GCST90199714	3-hydroxy-2-ethylpropionate levels	Weighted mode	5	0.0185363	0.0226049	0.45826	-0.0257693	0.0628418	1.01871	0.97456	1.06486
ORMDL3	GCST90199715	Myristoleate (14:1n5) levels	MR Egger	5	0.0342946	0.0340611	0.388177	-0.0324651	0.101054	1.03489	0.968056	1.10634
ORMDL3	GCST90199715	Myristoleate (14:1n5) levels	Weighted median	5	0.000959217	0.0193723	0.960509	-0.0370105	0.0389289	1.00096	0.963666	1.0397
ORMDL3	GCST90199715	Myristoleate (14:1n5) levels	Inverse variance weighted	5	0.00122833	0.0189214	0.94824	-0.0358576	0.0383143	1.00123	0.964778	1.03906
ORMDL3	GCST90199715	Myristoleate (14:1n5) levels	Simple mode	5	-0.00573188	0.0286184	0.851027	-0.061824	0.0503602	0.994285	0.940048	1.05165
ORMDL3	GCST90199715	Myristoleate (14:1n5) levels	Weighted mode	5	0.000558438	0.0198128	0.978864	-0.0382746	0.0393914	1.00056	0.962449	1.04018
ORMDL3	GCST90199716	10-undecenoate (11:1n1) levels	MR Egger	5	0.0283965	0.0641346	0.687916	-0.0973074	0.1541	1.0288	0.907277	1.16661
ORMDL3	GCST90199716	10-undecenoate (11:1n1) levels	Weighted median	5	-0.00178676	0.0224384	0.936532	-0.045766	0.0421925	0.998215	0.955265	1.0431
ORMDL3	GCST90199716	10-undecenoate (11:1n1) levels	Inverse variance weighted	5	-0.00617835	0.0329289	0.851169	-0.0707191	0.0583624	0.993841	0.931724	1.0601
ORMDL3	GCST90199716	10-undecenoate (11:1n1) levels	Simple mode	5	0.0241192	0.0311877	0.482473	-0.0370086	0.085247	1.02441	0.963668	1.08899
ORMDL3	GCST90199716	10-undecenoate (11:1n1) levels	Weighted mode	5	0.000984849	0.0227429	0.967535	-0.0435913	0.045561	1.00099	0.957345	1.04661
ORMDL3	GCST90199717	1-methyl-4-imidazoleacetate levels	MR Egger	5	0.02409	0.035475	0.545791	-0.045441	0.093621	1.02438	0.955576	1.09814
ORMDL3	GCST90199717	1-methyl-4-imidazoleacetate levels	Weighted median	5	0.0112699	0.0226762	0.619195	-0.0331755	0.0557152	1.01133	0.967369	1.0573
ORMDL3	GCST90199717	1-methyl-4-imidazoleacetate levels	Inverse variance weighted	5	0.00770152	0.0196991	0.695829	-0.0309088	0.0463118	1.00773	0.969564	1.0474
ORMDL3	GCST90199717	1-methyl-4-imidazoleacetate levels	Simple mode	5	-0.0436385	0.0397458	0.333883	-0.12154	0.0342633	0.9573	0.885555	1.03486
ORMDL3	GCST90199717	1-methyl-4-imidazoleacetate levels	Weighted mode	5	0.0115573	0.021704	0.622586	-0.0309824	0.0540971	1.01162	0.969493	1.05559
ORMDL3	GCST90199718	Sebacate (C10-DC) levels	MR Egger	5	0.0318358	0.0535033	0.593722	-0.0730307	0.136702	1.03235	0.929572	1.14649
ORMDL3	GCST90199718	Sebacate (C10-DC) levels	Weighted median	5	-0.00261576	0.0248651	0.916219	-0.0513513	0.0461198	0.997388	0.949945	1.0472
ORMDL3	GCST90199718	Sebacate (C10-DC) levels	Inverse variance weighted	5	-0.00669975	0.028832	0.816249	-0.0632104	0.0498109	0.993323	0.938746	1.05107
ORMDL3	GCST90199718	Sebacate (C10-DC) levels	Simple mode	5	0.0579343	0.0425171	0.244678	-0.0253992	0.141268	1.05965	0.974921	1.15173
ORMDL3	GCST90199718	Sebacate (C10-DC) levels	Weighted mode	5	-0.0344669	0.0244	0.230645	-0.0822909	0.0133571	0.96612	0.921004	1.01345
ORMDL3	GCST90199719	Tauro-beta-muricholate levels	MR Egger	5	0.0644876	0.0497096	0.285285	-0.0329432	0.161918	1.06661	0.967594	1.17576
ORMDL3	GCST90199719	Tauro-beta-muricholate levels	Weighted median	5	-0.0119121	0.0297404	0.688762	-0.0702033	0.0463791	0.988159	0.932204	1.04747
ORMDL3	GCST90199719	Tauro-beta-muricholate levels	Inverse variance weighted	5	-0.0123861	0.0292996	0.672487	-0.0698133	0.0450412	0.98769	0.932568	1.04607
ORMDL3	GCST90199719	Tauro-beta-muricholate levels	Simple mode	5	-0.0262952	0.0423993	0.568724	-0.109398	0.0568074	0.974047	0.896374	1.05845
ORMDL3	GCST90199719	Tauro-beta-muricholate levels	Weighted mode	5	-0.0117887	0.0301887	0.716071	-0.0709585	0.0473811	0.988281	0.931501	1.04852
ORMDL3	GCST90199720	Octanoylcarnitine (c8) levels	MR Egger	5	0.0621348	0.0398469	0.216813	-0.015965	0.140235	1.06411	0.984162	1.15054
ORMDL3	GCST90199720	Octanoylcarnitine (c8) levels	Weighted median	5	0.0402847	0.0219691	0.0666992	-0.00277481	0.0833442	1.04111	0.997229	1.08692
ORMDL3	GCST90199720	Octanoylcarnitine (c8) levels	Inverse variance weighted	5	0.0403999	0.0204896	0.0486406	0.000240321	0.0805595	1.04123	1.00024	1.08389
ORMDL3	GCST90199720	Octanoylcarnitine (c8) levels	Simple mode	5	0.0458071	0.0343288	0.25298	-0.0214774	0.113092	1.04687	0.978752	1.11973
ORMDL3	GCST90199720	Octanoylcarnitine (c8) levels	Weighted mode	5	0.0410915	0.022388	0.140341	-0.00278895	0.0849719	1.04195	0.997215	1.08869
ORMDL3	GCST90199721	Stearidonate (18:4n3) levels	MR Egger	5	0.032821	0.0350082	0.417652	-0.0357952	0.101437	1.03337	0.964838	1.10676
ORMDL3	GCST90199721	Stearidonate (18:4n3) levels	Weighted median	5	0.00221804	0.0206205	0.914341	-0.0381982	0.0426343	1.00222	0.962522	1.04356
ORMDL3	GCST90199721	Stearidonate (18:4n3) levels	Inverse variance weighted	5	0.00156696	0.019449	0.935786	-0.036553	0.0396869	1.00157	0.964107	1.04048
ORMDL3	GCST90199721	Stearidonate (18:4n3) levels	Simple mode	5	0.00761006	0.0326874	0.827334	-0.0564573	0.0716775	1.00764	0.945107	1.07431
ORMDL3	GCST90199721	Stearidonate (18:4n3) levels	Weighted mode	5	0.00329162	0.0193337	0.873076	-0.0346024	0.0411856	1.0033	0.965989	1.04205
ORMDL3	GCST90199722	Decanoylcarnitine (C10) levels	MR Egger	5	0.084378	0.0362443	0.102331	0.0133391	0.155417	1.08804	1.01343	1.16814
ORMDL3	GCST90199722	Decanoylcarnitine (C10) levels	Weighted median	5	0.0415454	0.0214959	0.0532718	-0.000586596	0.0836774	1.04242	0.999414	1.08728
ORMDL3	GCST90199722	Decanoylcarnitine (C10) levels	Inverse variance weighted	5	0.0391209	0.0201248	0.051906	-0.000323762	0.0785656	1.0399	0.999676	1.08173
ORMDL3	GCST90199722	Decanoylcarnitine (C10) levels	Simple mode	5	0.0449473	0.0304288	0.213698	-0.0146931	0.104588	1.04597	0.985414	1.11025
ORMDL3	GCST90199722	Decanoylcarnitine (C10) levels	Weighted mode	5	0.0419333	0.02158	0.123927	-0.000363397	0.08423	1.04282	0.999637	1.08788
ORMDL3	GCST90199723	5-dodecenoate (12:1n7) levels	MR Egger	5	0.0400396	0.0343781	0.328342	-0.0273414	0.107421	1.04085	0.973029	1.1134
ORMDL3	GCST90199723	5-dodecenoate (12:1n7) levels	Weighted median	5	-0.00349118	0.0200799	0.861972	-0.0428477	0.0358654	0.996515	0.958057	1.03652
ORMDL3	GCST90199723	5-dodecenoate (12:1n7) levels	Inverse variance weighted	5	-0.00240571	0.0208023	0.907933	-0.0431783	0.0383668	0.997597	0.957741	1.03911
ORMDL3	GCST90199723	5-dodecenoate (12:1n7) levels	Simple mode	5	-0.0137723	0.0303144	0.673163	-0.0731886	0.0456439	0.986322	0.929426	1.0467
ORMDL3	GCST90199723	5-dodecenoate (12:1n7) levels	Weighted mode	5	-0.00478431	0.0200266	0.822926	-0.0440365	0.0344678	0.995227	0.956919	1.03507
ORMDL3	GCST90199724	N-acetylisoleucine levels	MR Egger	5	-0.00393427	0.0395252	0.926989	-0.0814036	0.0735351	0.996073	0.921822	1.07631
ORMDL3	GCST90199724	N-acetylisoleucine levels	Weighted median	5	-0.00519431	0.0233898	0.824255	-0.0510384	0.0406498	0.994819	0.950242	1.04149
ORMDL3	GCST90199724	N-acetylisoleucine levels	Inverse variance weighted	5	-0.000948655	0.0219095	0.965463	-0.0438913	0.041994	0.999052	0.957058	1.04289
ORMDL3	GCST90199724	N-acetylisoleucine levels	Simple mode	5	-0.0164276	0.0405633	0.706212	-0.0959317	0.0630766	0.983707	0.908526	1.06511
ORMDL3	GCST90199724	N-acetylisoleucine levels	Weighted mode	5	-0.00546068	0.0258207	0.842848	-0.0560693	0.045148	0.994554	0.945474	1.04618
ORMDL3	GCST90199725	Campesterol levels	MR Egger	5	0.0164084	0.0659438	0.819558	-0.112841	0.145658	1.01654	0.893292	1.1568
ORMDL3	GCST90199725	Campesterol levels	Weighted median	5	0.0519513	0.0267316	0.0519626	-0.000442579	0.104345	1.05332	0.999558	1.10998
ORMDL3	GCST90199725	Campesterol levels	Inverse variance weighted	5	0.0511671	0.0336805	0.128714	-0.0148466	0.117181	1.0525	0.985263	1.12432
ORMDL3	GCST90199725	Campesterol levels	Simple mode	5	0.0832585	0.0433065	0.1269	-0.0016222	0.168139	1.08682	0.998379	1.1831
ORMDL3	GCST90199725	Campesterol levels	Weighted mode	5	0.0543529	0.0276435	0.120692	0.000171678	0.108534	1.05586	1.00017	1.11464
ORMDL3	GCST90199726	N-acetylthreonine levels	MR Egger	5	-0.0394208	0.0348962	0.340782	-0.107817	0.0289757	0.961346	0.897792	1.0294
ORMDL3	GCST90199726	N-acetylthreonine levels	Weighted median	5	0.00113587	0.0213416	0.957554	-0.0406937	0.0429654	1.00114	0.960123	1.0439
ORMDL3	GCST90199726	N-acetylthreonine levels	Inverse variance weighted	5	0.00253571	0.0193845	0.895924	-0.0354578	0.0405292	1.00254	0.965163	1.04136
ORMDL3	GCST90199726	N-acetylthreonine levels	Simple mode	5	0.0242313	0.0304959	0.47134	-0.0355407	0.0840034	1.02453	0.965083	1.08763
ORMDL3	GCST90199726	N-acetylthreonine levels	Weighted mode	5	-0.0138726	0.0228156	0.575999	-0.0585913	0.0308461	0.986223	0.943092	1.03133
ORMDL3	GCST90199727	1-oleoyl-GPC (18:1) levels	MR Egger	5	-0.0412577	0.0367965	0.343843	-0.113379	0.0308635	0.959582	0.892812	1.03134
ORMDL3	GCST90199727	1-oleoyl-GPC (18:1) levels	Weighted median	5	-0.0426399	0.0236455	0.0713411	-0.088985	0.00370524	0.958256	0.914859	1.00371
ORMDL3	GCST90199727	1-oleoyl-GPC (18:1) levels	Inverse variance weighted	5	-0.04174	0.0204323	0.041068	-0.0817873	-0.00169268	0.959119	0.921468	0.998309
ORMDL3	GCST90199727	1-oleoyl-GPC (18:1) levels	Simple mode	5	-0.028231	0.0363736	0.481002	-0.0995232	0.0430612	0.972164	0.905269	1.044
ORMDL3	GCST90199727	1-oleoyl-GPC (18:1) levels	Weighted mode	5	-0.0509987	0.0259661	0.120991	-0.101892	-0.000105231	0.95028	0.903127	0.999895
ORMDL3	GCST90199728	10-nonadecenoate (19:1n9) levels	MR Egger	5	0.0243236	0.0389752	0.576811	-0.0520677	0.100715	1.02462	0.949265	1.10596
ORMDL3	GCST90199728	10-nonadecenoate (19:1n9) levels	Weighted median	5	0.00517124	0.0211095	0.806478	-0.0362034	0.0465459	1.00518	0.964444	1.04765
ORMDL3	GCST90199728	10-nonadecenoate (19:1n9) levels	Inverse variance weighted	5	0.0122968	0.0199673	0.537994	-0.0268391	0.0514327	1.01237	0.973518	1.05278
ORMDL3	GCST90199728	10-nonadecenoate (19:1n9) levels	Simple mode	5	-0.00415469	0.0339722	0.908562	-0.0707402	0.0624308	0.995854	0.931704	1.06442
ORMDL3	GCST90199728	10-nonadecenoate (19:1n9) levels	Weighted mode	5	0.00493859	0.0208225	0.824173	-0.0358736	0.0457508	1.00495	0.964762	1.04681
ORMDL3	GCST90199729	Piperine levels	MR Egger	5	0.118033	0.0389399	0.0562593	0.0417109	0.194355	1.12528	1.04259	1.21453
ORMDL3	GCST90199729	Piperine levels	Weighted median	5	0.0781738	0.0246047	0.00148706	0.0299487	0.126399	1.08131	1.0304	1.13473
ORMDL3	GCST90199729	Piperine levels	Inverse variance weighted	5	0.0556862	0.0280038	0.0467539	0.000798749	0.110574	1.05727	1.0008	1.11692
ORMDL3	GCST90199729	Piperine levels	Simple mode	5	0.0739738	0.0383239	0.125783	-0.00114106	0.149089	1.07678	0.99886	1.16078
ORMDL3	GCST90199729	Piperine levels	Weighted mode	5	0.0629226	0.0258011	0.0713035	0.0123526	0.113493	1.06494	1.01243	1.12018
ORMDL3	GCST90199730	Carnitine C14 levels	MR Egger	5	0.054347	0.0433341	0.298617	-0.0305878	0.139282	1.05585	0.969875	1.14945
ORMDL3	GCST90199730	Carnitine C14 levels	Weighted median	5	0.00321003	0.0215686	0.881689	-0.0390644	0.0454845	1.00322	0.961689	1.04653
ORMDL3	GCST90199730	Carnitine C14 levels	Inverse variance weighted	5	0.0036352	0.0268548	0.892324	-0.0490003	0.0562707	1.00364	0.952181	1.05788
ORMDL3	GCST90199730	Carnitine C14 levels	Simple mode	5	-0.0128383	0.0353273	0.734691	-0.0820798	0.0564032	0.987244	0.921198	1.05802
ORMDL3	GCST90199730	Carnitine C14 levels	Weighted mode	5	0.000163546	0.0207466	0.994088	-0.0404998	0.0408269	1.00016	0.960309	1.04167
ORMDL3	GCST90199731	10-heptadecenoate (17:1n7) levels	MR Egger	5	0.0229128	0.0354762	0.564368	-0.0466205	0.0924461	1.02318	0.954449	1.09685
ORMDL3	GCST90199731	10-heptadecenoate (17:1n7) levels	Weighted median	5	0.00293058	0.0214183	0.891169	-0.0390493	0.0449105	1.00293	0.961703	1.04593
ORMDL3	GCST90199731	10-heptadecenoate (17:1n7) levels	Inverse variance weighted	5	0.00860394	0.0196992	0.662281	-0.0300065	0.0472144	1.00864	0.970439	1.04835
ORMDL3	GCST90199731	10-heptadecenoate (17:1n7) levels	Simple mode	5	-0.0024741	0.0330214	0.943872	-0.067196	0.0622478	0.997529	0.935012	1.06423
ORMDL3	GCST90199731	10-heptadecenoate (17:1n7) levels	Weighted mode	5	0.00211924	0.020819	0.923819	-0.038686	0.0429245	1.00212	0.962053	1.04386
ORMDL3	GCST90199732	1-stearoyl-gpc (18:0) levels	MR Egger	5	-0.0980486	0.0372285	0.0780769	-0.171016	-0.0250807	0.906605	0.842808	0.975231
ORMDL3	GCST90199732	1-stearoyl-gpc (18:0) levels	Weighted median	5	-0.0536936	0.0216185	0.0130029	-0.0960658	-0.0113214	0.947722	0.908404	0.988742
ORMDL3	GCST90199732	1-stearoyl-gpc (18:0) levels	Inverse variance weighted	5	-0.0449959	0.0251922	0.0740831	-0.0943726	0.00438094	0.956001	0.909944	1.00439
ORMDL3	GCST90199732	1-stearoyl-gpc (18:0) levels	Simple mode	5	-0.0451259	0.0445512	0.368399	-0.132446	0.0421945	0.955877	0.87595	1.0431
ORMDL3	GCST90199732	1-stearoyl-gpc (18:0) levels	Weighted mode	5	-0.0553055	0.021874	0.0647774	-0.0981785	-0.0124324	0.946196	0.906487	0.987645
ORMDL3	GCST90199733	1-palmitoyl-GPC (16:0) levels	MR Egger	5	-0.0858529	0.0369706	0.102878	-0.158315	-0.0133905	0.917729	0.853581	0.986699
ORMDL3	GCST90199733	1-palmitoyl-GPC (16:0) levels	Weighted median	5	-0.047089	0.0226364	0.0375043	-0.0914564	-0.00272162	0.954002	0.912601	0.997282
ORMDL3	GCST90199733	1-palmitoyl-GPC (16:0) levels	Inverse variance weighted	5	-0.0529498	0.0205239	0.00988253	-0.0931766	-0.012723	0.948428	0.911033	0.987358
ORMDL3	GCST90199733	1-palmitoyl-GPC (16:0) levels	Simple mode	5	-0.053267	0.0330376	0.182187	-0.118021	0.0114866	0.948127	0.888678	1.01155
ORMDL3	GCST90199733	1-palmitoyl-GPC (16:0) levels	Weighted mode	5	-0.0571868	0.0227891	0.0660999	-0.101853	-0.0125202	0.944418	0.903162	0.987558
ORMDL3	GCST90199734	Hyocholate levels	MR Egger	5	0.0193291	0.0460034	0.702643	-0.0708376	0.109496	1.01952	0.931613	1.11572
ORMDL3	GCST90199734	Hyocholate levels	Weighted median	5	0.00448634	0.0302521	0.882107	-0.0548078	0.0637804	1.0045	0.946667	1.06586
ORMDL3	GCST90199734	Hyocholate levels	Inverse variance weighted	5	0.0276262	0.0248477	0.266215	-0.0210753	0.0763277	1.02801	0.979145	1.07932
ORMDL3	GCST90199734	Hyocholate levels	Simple mode	5	0.0313832	0.0456683	0.529728	-0.0581267	0.120893	1.03188	0.94353	1.1285
ORMDL3	GCST90199734	Hyocholate levels	Weighted mode	5	0.0105585	0.0309721	0.750329	-0.0501468	0.0712638	1.01061	0.95109	1.07386
ORMDL3	GCST90199735	N-acetylhistidine levels	MR Egger	5	-0.0198341	0.058916	0.758554	-0.135309	0.0956413	0.980361	0.873446	1.10036
ORMDL3	GCST90199735	N-acetylhistidine levels	Weighted median	5	-0.0215094	0.0226598	0.342503	-0.0659226	0.0229038	0.97872	0.936203	1.02317
ORMDL3	GCST90199735	N-acetylhistidine levels	Inverse variance weighted	5	-0.00531977	0.0287497	0.8532	-0.0616691	0.0510296	0.994694	0.940194	1.05235
ORMDL3	GCST90199735	N-acetylhistidine levels	Simple mode	5	-0.0120962	0.0510773	0.82443	-0.112208	0.0880154	0.987977	0.893859	1.092
ORMDL3	GCST90199735	N-acetylhistidine levels	Weighted mode	5	-0.0215216	0.0224415	0.391863	-0.065507	0.0224638	0.978708	0.936592	1.02272
ORMDL3	GCST90199736	Alpha-hydroxyisovalerate levels	MR Egger	5	0.0563656	0.0458571	0.30663	-0.0335143	0.146246	1.05798	0.967041	1.15748
ORMDL3	GCST90199736	Alpha-hydroxyisovalerate levels	Weighted median	5	0.0386886	0.0231515	0.0947005	-0.00668829	0.0840654	1.03945	0.993334	1.0877
ORMDL3	GCST90199736	Alpha-hydroxyisovalerate levels	Inverse variance weighted	5	0.0340312	0.0232679	0.143581	-0.0115738	0.0796363	1.03462	0.988493	1.08289
ORMDL3	GCST90199736	Alpha-hydroxyisovalerate levels	Simple mode	5	-0.0566906	0.0513241	0.331321	-0.157286	0.0439047	0.944886	0.85446	1.04488
ORMDL3	GCST90199736	Alpha-hydroxyisovalerate levels	Weighted mode	5	0.0391658	0.0246313	0.187022	-0.00911154	0.0874431	1.03994	0.99093	1.09138
ORMDL3	GCST90199737	N-acetylproline levels	MR Egger	5	0.0201825	0.0492041	0.709208	-0.0762574	0.116622	1.02039	0.926578	1.1237
ORMDL3	GCST90199737	N-acetylproline levels	Weighted median	5	-0.0135231	0.0246817	0.583759	-0.0618993	0.034853	0.986568	0.939978	1.03547
ORMDL3	GCST90199737	N-acetylproline levels	Inverse variance weighted	5	-0.0060042	0.0252097	0.811749	-0.0554153	0.0434069	0.994014	0.946092	1.04436
ORMDL3	GCST90199737	N-acetylproline levels	Simple mode	5	-0.02695	0.0413085	0.549731	-0.107915	0.0540147	0.97341	0.897704	1.0555
ORMDL3	GCST90199737	N-acetylproline levels	Weighted mode	5	-0.00470714	0.0262594	0.866451	-0.0561756	0.0467613	0.995304	0.945373	1.04787
ORMDL3	GCST90199738	Stachydrine levels	MR Egger	5	-0.00298086	0.0370059	0.940872	-0.0755125	0.0695508	0.997024	0.927268	1.07203
ORMDL3	GCST90199738	Stachydrine levels	Weighted median	5	-0.00329571	0.0215793	0.878615	-0.045591	0.0389996	0.99671	0.955433	1.03977
ORMDL3	GCST90199738	Stachydrine levels	Inverse variance weighted	5	-0.00111456	0.0205524	0.956752	-0.0413973	0.0391682	0.998886	0.959448	1.03995
ORMDL3	GCST90199738	Stachydrine levels	Simple mode	5	0.00409628	0.034241	0.910543	-0.063016	0.0712086	1.0041	0.938928	1.07381
ORMDL3	GCST90199738	Stachydrine levels	Weighted mode	5	-0.00355685	0.0220873	0.879871	-0.0468479	0.0397342	0.996449	0.954233	1.04053
ORMDL3	GCST90199739	Salicyluric glucuronide levels	MR Egger	5	-0.00564893	0.0495284	0.916399	-0.102725	0.0914267	0.994367	0.902375	1.09574
ORMDL3	GCST90199739	Salicyluric glucuronide levels	Weighted median	5	-0.0321593	0.0286788	0.262134	-0.0883697	0.0240512	0.968352	0.915422	1.02434
ORMDL3	GCST90199739	Salicyluric glucuronide levels	Inverse variance weighted	5	-0.0263549	0.0253134	0.297809	-0.0759691	0.0232594	0.973989	0.926845	1.02353
ORMDL3	GCST90199739	Salicyluric glucuronide levels	Simple mode	5	0.00132051	0.0487258	0.979678	-0.0941821	0.0968231	1.00132	0.910117	1.10167
ORMDL3	GCST90199739	Salicyluric glucuronide levels	Weighted mode	5	-0.0322625	0.0254887	0.274304	-0.0822204	0.0176955	0.968252	0.921069	1.01785
ORMDL3	GCST90199740	P-cresol sulfate levels	MR Egger	5	0.0225465	0.0376856	0.591811	-0.0513173	0.0964102	1.0228	0.949977	1.10121
ORMDL3	GCST90199740	P-cresol sulfate levels	Weighted median	5	-0.00979942	0.0212882	0.645285	-0.0515243	0.0319255	0.990248	0.949781	1.03244
ORMDL3	GCST90199740	P-cresol sulfate levels	Inverse variance weighted	5	-0.0092346	0.021012	0.660306	-0.0504182	0.031949	0.990808	0.950832	1.03246
ORMDL3	GCST90199740	P-cresol sulfate levels	Simple mode	5	0.00259599	0.033172	0.941381	-0.0624211	0.0676131	1.0026	0.939487	1.06995
ORMDL3	GCST90199740	P-cresol sulfate levels	Weighted mode	5	-0.00614224	0.0228604	0.801461	-0.0509487	0.0386642	0.993877	0.950327	1.03942
ORMDL3	GCST90199741	Gamma-glutamylglycine levels	MR Egger	5	0.0517987	0.0361042	0.246857	-0.0189656	0.122563	1.05316	0.981213	1.13039
ORMDL3	GCST90199741	Gamma-glutamylglycine levels	Weighted median	5	0.0122282	0.0210371	0.56106	-0.0290046	0.053461	1.0123	0.971412	1.05492
ORMDL3	GCST90199741	Gamma-glutamylglycine levels	Inverse variance weighted	5	0.0113402	0.0200662	0.571979	-0.0279895	0.0506699	1.0114	0.972399	1.05198
ORMDL3	GCST90199741	Gamma-glutamylglycine levels	Simple mode	5	0.00308478	0.0327093	0.929399	-0.0610255	0.067195	1.00309	0.940799	1.0695
ORMDL3	GCST90199741	Gamma-glutamylglycine levels	Weighted mode	5	0.0130502	0.0219833	0.584694	-0.0300371	0.0561375	1.01314	0.97041	1.05774
ORMDL3	GCST90199742	1-linoleoyl-gpc (18:2) levels	MR Egger	5	-0.0235738	0.0366691	0.566061	-0.0954451	0.0482976	0.976702	0.908968	1.04948
ORMDL3	GCST90199742	1-linoleoyl-gpc (18:2) levels	Weighted median	5	-0.0426689	0.021864	0.0509905	-0.0855223	0.000184548	0.958229	0.918033	1.00018
ORMDL3	GCST90199742	1-linoleoyl-gpc (18:2) levels	Inverse variance weighted	5	-0.0405845	0.020363	0.0462563	-0.080496	-0.000672934	0.960228	0.922659	0.999327
ORMDL3	GCST90199742	1-linoleoyl-gpc (18:2) levels	Simple mode	5	-0.0240851	0.0355158	0.534879	-0.0936961	0.0455259	0.976203	0.910559	1.04658
ORMDL3	GCST90199742	1-linoleoyl-gpc (18:2) levels	Weighted mode	5	-0.0445563	0.0219584	0.112325	-0.0875947	-0.00151784	0.956422	0.916132	0.998483
ORMDL3	GCST90199743	Stearoylcarnitine levels	MR Egger	5	0.000144683	0.0367358	0.997105	-0.0718575	0.0721469	1.00014	0.930664	1.07481
ORMDL3	GCST90199743	Stearoylcarnitine levels	Weighted median	5	-0.00328495	0.0225421	0.884138	-0.0474675	0.0408976	0.99672	0.953641	1.04175
ORMDL3	GCST90199743	Stearoylcarnitine levels	Inverse variance weighted	5	0.00122422	0.0204193	0.952192	-0.0387976	0.041246	1.00122	0.961945	1.04211
ORMDL3	GCST90199743	Stearoylcarnitine levels	Simple mode	5	-0.0204571	0.0325267	0.563523	-0.0842095	0.0432952	0.979751	0.919239	1.04425
ORMDL3	GCST90199743	Stearoylcarnitine levels	Weighted mode	5	-0.00531076	0.0218369	0.819812	-0.0481111	0.0374895	0.994703	0.953028	1.0382
ORMDL3	GCST90199744	Eicosenoate (20:1) levels	MR Egger	5	0.0354843	0.037643	0.4154	-0.0382959	0.109265	1.03612	0.962428	1.11546
ORMDL3	GCST90199744	Eicosenoate (20:1) levels	Weighted median	5	0.00471232	0.022401	0.833385	-0.0391937	0.0486183	1.00472	0.961564	1.04982
ORMDL3	GCST90199744	Eicosenoate (20:1) levels	Inverse variance weighted	5	0.0112873	0.020286	0.577932	-0.0284733	0.0510479	1.01135	0.971928	1.05237
ORMDL3	GCST90199744	Eicosenoate (20:1) levels	Simple mode	5	0.0107739	0.0390521	0.796303	-0.0657682	0.0873159	1.01083	0.936348	1.09124
ORMDL3	GCST90199744	Eicosenoate (20:1) levels	Weighted mode	5	0.00489529	0.0224462	0.838034	-0.0390993	0.0488899	1.00491	0.961655	1.0501
ORMDL3	GCST90199745	Aconitate [cis or trans] levels	MR Egger	5	0.023881	0.0349143	0.54308	-0.0445511	0.0923131	1.02417	0.956427	1.09671
ORMDL3	GCST90199745	Aconitate [cis or trans] levels	Weighted median	5	0.00309265	0.0209752	0.882782	-0.0380188	0.0442041	1.0031	0.962695	1.0452
ORMDL3	GCST90199745	Aconitate [cis or trans] levels	Inverse variance weighted	5	-0.00266103	0.019396	0.890877	-0.0406773	0.0353552	0.997343	0.960139	1.03599
ORMDL3	GCST90199745	Aconitate [cis or trans] levels	Simple mode	5	-0.0621978	0.0440401	0.230721	-0.148516	0.0241207	0.939697	0.861986	1.02441
ORMDL3	GCST90199745	Aconitate [cis or trans] levels	Weighted mode	5	0.00303276	0.0221922	0.897903	-0.0404639	0.0465295	1.00304	0.960344	1.04763
ORMDL3	GCST90199746	Erythronate levels	MR Egger	5	-0.00249041	0.0336222	0.945617	-0.0683899	0.0634091	0.997513	0.933896	1.06546
ORMDL3	GCST90199746	Erythronate levels	Weighted median	5	0.00398436	0.0205712	0.846422	-0.0363352	0.044304	1.00399	0.964317	1.0453
ORMDL3	GCST90199746	Erythronate levels	Inverse variance weighted	5	-0.000562511	0.0186663	0.975959	-0.0371485	0.0360235	0.999438	0.963533	1.03668
ORMDL3	GCST90199746	Erythronate levels	Simple mode	5	0.00965741	0.0287565	0.753873	-0.0467053	0.0660202	1.0097	0.954369	1.06825
ORMDL3	GCST90199746	Erythronate levels	Weighted mode	5	-0.00350257	0.0205484	0.872927	-0.0437774	0.0367723	0.996504	0.957167	1.03746
ORMDL3	GCST90199747	Isovalerylcarnitine (C5) levels	MR Egger	5	-0.0247351	0.039996	0.580068	-0.103127	0.0536572	0.975568	0.902012	1.05512
ORMDL3	GCST90199747	Isovalerylcarnitine (C5) levels	Weighted median	5	0.00494041	0.020034	0.805217	-0.0343262	0.044207	1.00495	0.966256	1.0452
ORMDL3	GCST90199747	Isovalerylcarnitine (C5) levels	Inverse variance weighted	5	0.00376784	0.0214688	0.860684	-0.0383109	0.0458466	1.00377	0.962414	1.04691
ORMDL3	GCST90199747	Isovalerylcarnitine (C5) levels	Simple mode	5	-0.0026983	0.0326912	0.938183	-0.066773	0.0613764	0.997305	0.935408	1.0633
ORMDL3	GCST90199747	Isovalerylcarnitine (C5) levels	Weighted mode	5	0.00236375	0.0218454	0.919045	-0.0404533	0.0451807	1.00237	0.960354	1.04622
ORMDL3	GCST90199748	Linolenate [alpha or gamma; (18:3n3 or 6)] levels	MR Egger	5	0.0388218	0.0354056	0.352997	-0.0305733	0.108217	1.03959	0.969889	1.11429
ORMDL3	GCST90199748	Linolenate [alpha or gamma; (18:3n3 or 6)] levels	Weighted median	5	0.00948765	0.0215925	0.660375	-0.0328336	0.0518089	1.00953	0.9677	1.05317
ORMDL3	GCST90199748	Linolenate [alpha or gamma; (18:3n3 or 6)] levels	Inverse variance weighted	5	0.0121182	0.0196653	0.53775	-0.0264259	0.0506622	1.01219	0.97392	1.05197
ORMDL3	GCST90199748	Linolenate [alpha or gamma; (18:3n3 or 6)] levels	Simple mode	5	-0.00147579	0.0320729	0.965505	-0.0643387	0.0613871	0.998525	0.937687	1.06331
ORMDL3	GCST90199748	Linolenate [alpha or gamma; (18:3n3 or 6)] levels	Weighted mode	5	0.00854067	0.0216037	0.712773	-0.0338025	0.0508839	1.00858	0.966762	1.0522
ORMDL3	GCST90199749	Gamma-glutamylthreonine levels	MR Egger	5	-0.00119132	0.037446	0.976618	-0.0745855	0.0722028	0.998809	0.928128	1.07487
ORMDL3	GCST90199749	Gamma-glutamylthreonine levels	Weighted median	5	-0.0164365	0.0220413	0.455839	-0.0596375	0.0267644	0.983698	0.942106	1.02713
ORMDL3	GCST90199749	Gamma-glutamylthreonine levels	Inverse variance weighted	5	-0.0152966	0.0207911	0.461896	-0.0560472	0.025454	0.98482	0.945495	1.02578
ORMDL3	GCST90199749	Gamma-glutamylthreonine levels	Simple mode	5	-0.0182047	0.0307962	0.586219	-0.0785653	0.0421559	0.98196	0.924442	1.04306
ORMDL3	GCST90199749	Gamma-glutamylthreonine levels	Weighted mode	5	-0.0156499	0.0230672	0.534709	-0.0608617	0.0295618	0.984472	0.940953	1.03
ORMDL3	GCST90199750	Laurylcarnitine levels	MR Egger	5	0.0852503	0.0420081	0.135425	0.00291436	0.167586	1.08899	1.00292	1.18245
ORMDL3	GCST90199750	Laurylcarnitine levels	Weighted median	5	0.0276975	0.0214675	0.196979	-0.0143788	0.0697739	1.02808	0.985724	1.07227
ORMDL3	GCST90199750	Laurylcarnitine levels	Inverse variance weighted	5	0.0271	0.0280252	0.333551	-0.0278294	0.0820294	1.02747	0.972554	1.08549
ORMDL3	GCST90199750	Laurylcarnitine levels	Simple mode	5	0.0168553	0.0332211	0.638591	-0.0482579	0.0819686	1.017	0.952888	1.08542
ORMDL3	GCST90199750	Laurylcarnitine levels	Weighted mode	5	0.0259024	0.0222302	0.308688	-0.0176687	0.0694736	1.02624	0.982486	1.07194
ORMDL3	GCST90199751	Gamma-glutamylmethionine levels	MR Egger	5	0.0184728	0.0369546	0.651525	-0.0539583	0.0909038	1.01864	0.947472	1.09516
ORMDL3	GCST90199751	Gamma-glutamylmethionine levels	Weighted median	5	0.00945197	0.0218205	0.664892	-0.0333162	0.0522201	1.0095	0.967233	1.05361
ORMDL3	GCST90199751	Gamma-glutamylmethionine levels	Inverse variance weighted	5	0.0060106	0.0205237	0.769628	-0.0342158	0.0462369	1.00603	0.966363	1.04732
ORMDL3	GCST90199751	Gamma-glutamylmethionine levels	Simple mode	5	-0.0406158	0.035639	0.318046	-0.110468	0.0292366	0.960198	0.895415	1.02967
ORMDL3	GCST90199751	Gamma-glutamylmethionine levels	Weighted mode	5	0.00795089	0.0223238	0.739711	-0.0358038	0.0517055	1.00798	0.96483	1.05307
ORMDL3	GCST90199752	Epiandrosterone sulfate levels	MR Egger	5	0.0127682	0.038378	0.761256	-0.0624527	0.0879891	1.01285	0.939457	1.09198
ORMDL3	GCST90199752	Epiandrosterone sulfate levels	Weighted median	5	0.0100584	0.0204424	0.622695	-0.0300088	0.0501255	1.01011	0.970437	1.0514
ORMDL3	GCST90199752	Epiandrosterone sulfate levels	Inverse variance weighted	5	0.0161923	0.0193425	0.402517	-0.021719	0.0541035	1.01632	0.978515	1.05559
ORMDL3	GCST90199752	Epiandrosterone sulfate levels	Simple mode	5	0.0120744	0.0328463	0.731793	-0.0523043	0.0764531	1.01215	0.94904	1.07945
ORMDL3	GCST90199752	Epiandrosterone sulfate levels	Weighted mode	5	0.00989002	0.0201448	0.649181	-0.0295939	0.0493739	1.00994	0.97084	1.05061
ORMDL3	GCST90199753	Gamma-glutamyltryptophan levels	MR Egger	5	0.0280076	0.0378597	0.513068	-0.0461974	0.102213	1.0284	0.954853	1.10762
ORMDL3	GCST90199753	Gamma-glutamyltryptophan levels	Weighted median	5	-0.00799726	0.0223361	0.720312	-0.051776	0.0357815	0.992035	0.949542	1.03643
ORMDL3	GCST90199753	Gamma-glutamyltryptophan levels	Inverse variance weighted	5	-0.00698584	0.0210275	0.73972	-0.0481998	0.0342281	0.993039	0.952943	1.03482
ORMDL3	GCST90199753	Gamma-glutamyltryptophan levels	Simple mode	5	-0.00680568	0.0305987	0.834884	-0.0667791	0.0531677	0.993217	0.935402	1.05461
ORMDL3	GCST90199753	Gamma-glutamyltryptophan levels	Weighted mode	5	-0.00750422	0.0231693	0.762252	-0.052916	0.0379075	0.992524	0.94846	1.03864
ORMDL3	GCST90199754	7-methylxanthine levels	MR Egger	5	0.0404059	0.0378682	0.36421	-0.0338158	0.114627	1.04123	0.96675	1.12146
ORMDL3	GCST90199754	7-methylxanthine levels	Weighted median	5	-0.00438589	0.0224976	0.845433	-0.0484813	0.0397095	0.995624	0.952675	1.04051
ORMDL3	GCST90199754	7-methylxanthine levels	Inverse variance weighted	5	-0.0113134	0.0215129	0.598967	-0.0534787	0.030852	0.98875	0.947926	1.03133
ORMDL3	GCST90199754	7-methylxanthine levels	Simple mode	5	-0.00246926	0.0319538	0.942115	-0.0650987	0.0601602	0.997534	0.936975	1.06201
ORMDL3	GCST90199754	7-methylxanthine levels	Weighted mode	5	-0.00511138	0.0213539	0.822587	-0.046965	0.0367422	0.994902	0.954121	1.03743
ORMDL3	GCST90199755	3,7-dimethylurate levels	MR Egger	5	0.0341798	0.0544904	0.574982	-0.0726215	0.140981	1.03477	0.929953	1.1514
ORMDL3	GCST90199755	3,7-dimethylurate levels	Weighted median	5	0.00874118	0.0284074	0.758305	-0.0469373	0.0644197	1.00878	0.954147	1.06654
ORMDL3	GCST90199755	3,7-dimethylurate levels	Inverse variance weighted	5	0.011626	0.0273471	0.670743	-0.0419742	0.0652263	1.01169	0.958894	1.0674
ORMDL3	GCST90199755	3,7-dimethylurate levels	Simple mode	5	0.0123936	0.0536957	0.828787	-0.0928501	0.117637	1.01247	0.91133	1.12484
ORMDL3	GCST90199755	3,7-dimethylurate levels	Weighted mode	5	0.00418947	0.0296574	0.894491	-0.053939	0.062318	1.0042	0.94749	1.0643
ORMDL3	GCST90199756	1,7-dimethyluric acid levels	MR Egger	5	0.0245733	0.0416237	0.596464	-0.057009	0.106156	1.02488	0.944586	1.112
ORMDL3	GCST90199756	1,7-dimethyluric acid levels	Weighted median	5	-0.00902775	0.0228805	0.693167	-0.0538735	0.035818	0.991013	0.947552	1.03647
ORMDL3	GCST90199756	1,7-dimethyluric acid levels	Inverse variance weighted	5	-0.0149958	0.0240588	0.53309	-0.062151	0.0321595	0.985116	0.939741	1.03268
ORMDL3	GCST90199756	1,7-dimethyluric acid levels	Simple mode	5	0.00175019	0.0304747	0.956956	-0.0579801	0.0614805	1.00175	0.943669	1.06341
ORMDL3	GCST90199756	1,7-dimethyluric acid levels	Weighted mode	5	-0.00749595	0.0226644	0.757442	-0.0519182	0.0369262	0.992532	0.949407	1.03762
ORMDL3	GCST90199757	1,3,7-trimethylurate levels	MR Egger	5	-0.0370728	0.0482935	0.49858	-0.131728	0.0575825	0.963606	0.876579	1.05927
ORMDL3	GCST90199757	1,3,7-trimethylurate levels	Weighted median	5	-0.0285344	0.0229025	0.212799	-0.0734233	0.0163545	0.971869	0.929207	1.01649
ORMDL3	GCST90199757	1,3,7-trimethylurate levels	Inverse variance weighted	5	-0.0339125	0.0232723	0.14506	-0.0795261	0.0117012	0.966656	0.923554	1.01177
ORMDL3	GCST90199757	1,3,7-trimethylurate levels	Simple mode	5	-0.0223643	0.0346724	0.554047	-0.0903222	0.0455935	0.977884	0.913637	1.04665
ORMDL3	GCST90199757	1,3,7-trimethylurate levels	Weighted mode	5	-0.0272256	0.0231593	0.304957	-0.0726179	0.0181666	0.973142	0.929956	1.01833
ORMDL3	GCST90199758	N4-acetylcytidine levels	MR Egger	5	0.0228493	0.0378988	0.589101	-0.0514323	0.097131	1.02311	0.949868	1.102
ORMDL3	GCST90199758	N4-acetylcytidine levels	Weighted median	5	0.0239789	0.0228952	0.294945	-0.0208957	0.0688536	1.02427	0.979321	1.07128
ORMDL3	GCST90199758	N4-acetylcytidine levels	Inverse variance weighted	5	0.0232806	0.0210448	0.268621	-0.0179671	0.0645284	1.02355	0.982193	1.06666
ORMDL3	GCST90199758	N4-acetylcytidine levels	Simple mode	5	0.0275925	0.0319838	0.436956	-0.0350958	0.0902807	1.02798	0.965513	1.09448
ORMDL3	GCST90199758	N4-acetylcytidine levels	Weighted mode	5	0.0242981	0.0226803	0.344358	-0.0201553	0.0687516	1.0246	0.980046	1.07117
ORMDL3	GCST90199759	Indolebutyrate levels	MR Egger	5	0.0968945	0.0503295	0.14987	-0.00175138	0.19554	1.10174	0.99825	1.21597
ORMDL3	GCST90199759	Indolebutyrate levels	Weighted median	5	0.00912174	0.0312688	0.770501	-0.0521651	0.0704086	1.00916	0.949172	1.07295
ORMDL3	GCST90199759	Indolebutyrate levels	Inverse variance weighted	5	0.000699836	0.0355592	0.984298	-0.0689962	0.0703958	1.0007	0.93333	1.07293
ORMDL3	GCST90199759	Indolebutyrate levels	Simple mode	5	0.0154785	0.0438405	0.741861	-0.0704488	0.101406	1.0156	0.931975	1.10673
ORMDL3	GCST90199759	Indolebutyrate levels	Weighted mode	5	0.0107943	0.0301895	0.738747	-0.0483771	0.0699657	1.01085	0.952774	1.07247
ORMDL3	GCST90199760	5-acetylamino-6-amino-3-methyluracil levels	MR Egger	5	0.02089	0.0484599	0.695509	-0.0740913	0.115871	1.02111	0.928587	1.12285
ORMDL3	GCST90199760	5-acetylamino-6-amino-3-methyluracil levels	Weighted median	5	0.00737202	0.0231266	0.749902	-0.0379561	0.0527002	1.0074	0.962755	1.05411
ORMDL3	GCST90199760	5-acetylamino-6-amino-3-methyluracil levels	Inverse variance weighted	5	-0.0122836	0.0258561	0.634735	-0.0629616	0.0383944	0.987792	0.93898	1.03914
ORMDL3	GCST90199760	5-acetylamino-6-amino-3-methyluracil levels	Simple mode	5	-0.00513168	0.0341032	0.887673	-0.071974	0.0617107	0.994881	0.930555	1.06365
ORMDL3	GCST90199760	5-acetylamino-6-amino-3-methyluracil levels	Weighted mode	5	-0.00272277	0.0243737	0.916435	-0.0504953	0.0450497	0.997281	0.950758	1.04608
ORMDL3	GCST90199761	N1-methylinosine levels	MR Egger	5	-0.0340909	0.0349911	0.401778	-0.102673	0.0344918	0.966484	0.902422	1.03509
ORMDL3	GCST90199761	N1-methylinosine levels	Weighted median	5	-0.00893091	0.020633	0.665127	-0.0493716	0.0315098	0.991109	0.951827	1.03201
ORMDL3	GCST90199761	N1-methylinosine levels	Inverse variance weighted	5	-0.00950872	0.0194371	0.624696	-0.0476054	0.0285879	0.990536	0.95351	1.029
ORMDL3	GCST90199761	N1-methylinosine levels	Simple mode	5	-0.014613	0.0304654	0.656517	-0.0743252	0.0450991	0.985493	0.92837	1.04613
ORMDL3	GCST90199761	N1-methylinosine levels	Weighted mode	5	-0.0083081	0.0206888	0.708527	-0.0488582	0.032242	0.991726	0.952316	1.03277
ORMDL3	GCST90199762	N6-carbamoylthreonyladenosine levels	MR Egger	5	0.0298256	0.0342522	0.447961	-0.0373088	0.0969599	1.03027	0.963379	1.10182
ORMDL3	GCST90199762	N6-carbamoylthreonyladenosine levels	Weighted median	5	-0.000594886	0.0210919	0.977499	-0.041935	0.0407452	0.999405	0.958932	1.04159
ORMDL3	GCST90199762	N6-carbamoylthreonyladenosine levels	Inverse variance weighted	5	0.00208189	0.0190168	0.912824	-0.035191	0.0393547	1.00208	0.965421	1.04014
ORMDL3	GCST90199762	N6-carbamoylthreonyladenosine levels	Simple mode	5	-0.0218244	0.0327651	0.541805	-0.086044	0.0423953	0.978412	0.917554	1.04331
ORMDL3	GCST90199762	N6-carbamoylthreonyladenosine levels	Weighted mode	5	-0.000946008	0.0198285	0.964235	-0.0398099	0.0379179	0.999054	0.960972	1.03865
ORMDL3	GCST90199763	1-methylxanthine levels	MR Egger	5	0.0345129	0.0398998	0.450673	-0.0436907	0.112716	1.03512	0.95725	1.11931
ORMDL3	GCST90199763	1-methylxanthine levels	Weighted median	5	-0.00830481	0.023163	0.719941	-0.0537042	0.0370946	0.99173	0.947712	1.03779
ORMDL3	GCST90199763	1-methylxanthine levels	Inverse variance weighted	5	-0.0163017	0.0256934	0.525773	-0.0666607	0.0340573	0.98383	0.935513	1.03464
ORMDL3	GCST90199763	1-methylxanthine levels	Simple mode	5	-0.0021455	0.0342952	0.953118	-0.0693642	0.0650732	0.997857	0.932987	1.06724
ORMDL3	GCST90199763	1-methylxanthine levels	Weighted mode	5	-0.00683204	0.0215205	0.76677	-0.0490122	0.0353481	0.993191	0.95217	1.03598
ORMDL3	GCST90199764	N2,n2-dimethylguanosine levels	MR Egger	5	-0.0247066	0.0341295	0.521466	-0.0916004	0.0421873	0.975596	0.91247	1.04309
ORMDL3	GCST90199764	N2,n2-dimethylguanosine levels	Weighted median	5	0.00132723	0.0205109	0.948406	-0.0388742	0.0415286	1.00133	0.961872	1.0424
ORMDL3	GCST90199764	N2,n2-dimethylguanosine levels	Inverse variance weighted	5	0.00267724	0.0189387	0.887583	-0.0344426	0.0397971	1.00268	0.966144	1.0406
ORMDL3	GCST90199764	N2,n2-dimethylguanosine levels	Simple mode	5	0.00318627	0.0280964	0.915173	-0.0518826	0.0582551	1.00319	0.94944	1.05999
ORMDL3	GCST90199764	N2,n2-dimethylguanosine levels	Weighted mode	5	0.00207047	0.0218693	0.929126	-0.0407934	0.0449344	1.00207	0.960027	1.04596
ORMDL3	GCST90199765	4-hydroxyhippurate levels	MR Egger	5	-0.0277248	0.0427241	0.562635	-0.111464	0.0560144	0.972656	0.894524	1.05761
ORMDL3	GCST90199765	4-hydroxyhippurate levels	Weighted median	5	-0.0380924	0.0213819	0.0748268	-0.080001	0.00381616	0.962624	0.923115	1.00382
ORMDL3	GCST90199765	4-hydroxyhippurate levels	Inverse variance weighted	5	-0.0312871	0.0205782	0.128412	-0.0716204	0.0090463	0.969197	0.930884	1.00909
ORMDL3	GCST90199765	4-hydroxyhippurate levels	Simple mode	5	0.0307406	0.0437125	0.520679	-0.0549359	0.116417	1.03122	0.946546	1.12346
ORMDL3	GCST90199765	4-hydroxyhippurate levels	Weighted mode	5	-0.0388237	0.0221161	0.154033	-0.0821713	0.00452392	0.96192	0.921114	1.00453
ORMDL3	GCST90199766	3-(3-amino-3-carboxypropyl)uridine levels	MR Egger	5	-0.000996967	0.0353125	0.97925	-0.0702095	0.0682156	0.999004	0.932199	1.0706
ORMDL3	GCST90199766	3-(3-amino-3-carboxypropyl)uridine levels	Weighted median	5	0.00591085	0.0220825	0.788953	-0.0373709	0.0491926	1.00593	0.963319	1.05042
ORMDL3	GCST90199766	3-(3-amino-3-carboxypropyl)uridine levels	Inverse variance weighted	5	0.00952702	0.0195962	0.626849	-0.0288815	0.0479355	1.00957	0.971532	1.0491
ORMDL3	GCST90199766	3-(3-amino-3-carboxypropyl)uridine levels	Simple mode	5	0.00352426	0.0328946	0.919838	-0.0609492	0.0679978	1.00353	0.940871	1.07036
ORMDL3	GCST90199766	3-(3-amino-3-carboxypropyl)uridine levels	Weighted mode	5	0.005419	0.0207538	0.806901	-0.0352585	0.0460965	1.00543	0.965356	1.04718
ORMDL3	GCST90199767	5,6-dihydrouridine levels	MR Egger	5	0.000763517	0.0350619	0.983994	-0.0679578	0.0694849	1.00076	0.9343	1.07196
ORMDL3	GCST90199767	5,6-dihydrouridine levels	Weighted median	5	0.0091281	0.0217443	0.674637	-0.0334907	0.0517469	1.00917	0.967064	1.05311
ORMDL3	GCST90199767	5,6-dihydrouridine levels	Inverse variance weighted	5	0.0135657	0.0194776	0.48613	-0.0246104	0.0517419	1.01366	0.97569	1.0531
ORMDL3	GCST90199767	5,6-dihydrouridine levels	Simple mode	5	-0.00398608	0.0322561	0.907612	-0.067208	0.0592359	0.996022	0.935001	1.06103
ORMDL3	GCST90199767	5,6-dihydrouridine levels	Weighted mode	5	0.00807161	0.0216732	0.72847	-0.0344078	0.0505511	1.0081	0.966177	1.05185
ORMDL3	GCST90199768	Phenylacetylglutamine levels	MR Egger	5	0.0586981	0.0382718	0.222645	-0.0163147	0.133711	1.06046	0.983818	1.14306
ORMDL3	GCST90199768	Phenylacetylglutamine levels	Weighted median	5	0.0177349	0.0210292	0.399035	-0.0234823	0.058952	1.01789	0.976791	1.06072
ORMDL3	GCST90199768	Phenylacetylglutamine levels	Inverse variance weighted	5	0.0192761	0.0226306	0.394341	-0.0250799	0.0636321	1.01946	0.975232	1.0657
ORMDL3	GCST90199768	Phenylacetylglutamine levels	Simple mode	5	0.0168372	0.0327531	0.634303	-0.0473588	0.0810332	1.01698	0.953745	1.08441
ORMDL3	GCST90199768	Phenylacetylglutamine levels	Weighted mode	5	0.0188498	0.0206803	0.413602	-0.0216836	0.0593832	1.01903	0.97855	1.06118
ORMDL3	GCST90199769	3-hydroxydodecanedioate levels	MR Egger	5	0.0371632	0.0476692	0.492473	-0.0562684	0.130595	1.03786	0.945285	1.13951
ORMDL3	GCST90199769	3-hydroxydodecanedioate levels	Weighted median	5	-0.00648137	0.0234127	0.781909	-0.0523703	0.0394075	0.99354	0.948977	1.04019
ORMDL3	GCST90199769	3-hydroxydodecanedioate levels	Inverse variance weighted	5	-0.00261568	0.0264697	0.921283	-0.0544962	0.0492649	0.997388	0.946962	1.0505
ORMDL3	GCST90199769	3-hydroxydodecanedioate levels	Simple mode	5	-0.0178619	0.0382769	0.665032	-0.0928846	0.0571607	0.982297	0.911299	1.05883
ORMDL3	GCST90199769	3-hydroxydodecanedioate levels	Weighted mode	5	-0.00582835	0.0236328	0.817341	-0.0521486	0.0404919	0.994189	0.949188	1.04132
ORMDL3	GCST90199770	1-arachidonylglycerol (20:4) levels	MR Egger	5	0.0258796	0.0370424	0.535061	-0.0467235	0.0984827	1.02622	0.954351	1.1035
ORMDL3	GCST90199770	1-arachidonylglycerol (20:4) levels	Weighted median	5	0.0428281	0.0226988	0.0591873	-0.00166156	0.0873177	1.04376	0.99834	1.09124
ORMDL3	GCST90199770	1-arachidonylglycerol (20:4) levels	Inverse variance weighted	5	0.039695	0.0205697	0.0536348	-0.000621733	0.0800117	1.04049	0.999378	1.0833
ORMDL3	GCST90199770	1-arachidonylglycerol (20:4) levels	Simple mode	5	0.0294332	0.0375598	0.477055	-0.044184	0.10305	1.02987	0.956778	1.10855
ORMDL3	GCST90199770	1-arachidonylglycerol (20:4) levels	Weighted mode	5	0.0433829	0.0218328	0.117848	0.000590544	0.0861753	1.04434	1.00059	1.09
ORMDL3	GCST90199771	7-methylguanine levels	MR Egger	5	0.00551603	0.0438792	0.907913	-0.0804871	0.0915192	1.00553	0.922667	1.09584
ORMDL3	GCST90199771	7-methylguanine levels	Weighted median	5	-0.0274162	0.0264951	0.300779	-0.0793466	0.0245142	0.972956	0.92372	1.02482
ORMDL3	GCST90199771	7-methylguanine levels	Inverse variance weighted	5	-0.0269037	0.02372	0.256703	-0.073395	0.0195876	0.973455	0.929234	1.01978
ORMDL3	GCST90199771	7-methylguanine levels	Simple mode	5	-0.0244104	0.0499049	0.650353	-0.122224	0.0734033	0.975885	0.88495	1.07616
ORMDL3	GCST90199771	7-methylguanine levels	Weighted mode	5	-0.0134143	0.0288028	0.665638	-0.0698678	0.0430392	0.986675	0.932517	1.04398
ORMDL3	GCST90199772	1-stearoyl-GPE (18:0) levels	MR Egger	5	-0.0337526	0.0380097	0.439952	-0.108252	0.0407465	0.966811	0.897402	1.04159
ORMDL3	GCST90199772	1-stearoyl-GPE (18:0) levels	Weighted median	5	-0.0395125	0.024491	0.10667	-0.0875149	0.00848994	0.961258	0.916205	1.00853
ORMDL3	GCST90199772	1-stearoyl-GPE (18:0) levels	Inverse variance weighted	5	-0.0424365	0.0201682	0.0353667	-0.0819661	-0.00290693	0.958451	0.921303	0.997097
ORMDL3	GCST90199772	1-stearoyl-GPE (18:0) levels	Simple mode	5	0.00351628	0.04183	0.937047	-0.0784706	0.0855032	1.00352	0.924529	1.08927
ORMDL3	GCST90199772	1-stearoyl-GPE (18:0) levels	Weighted mode	5	-0.023121	0.0247936	0.403848	-0.0717164	0.0254744	0.977144	0.930795	1.0258
ORMDL3	GCST90199773	Phenol sulfate levels	MR Egger	5	-0.0742598	0.0375051	0.142059	-0.14777	-0.000749705	0.92843	0.86263	0.999251
ORMDL3	GCST90199773	Phenol sulfate levels	Weighted median	5	-0.0249065	0.0213702	0.243825	-0.0667922	0.0169791	0.975401	0.93539	1.01712
ORMDL3	GCST90199773	Phenol sulfate levels	Inverse variance weighted	5	-0.0198989	0.0208271	0.339359	-0.06072	0.0209222	0.980298	0.941087	1.02114
ORMDL3	GCST90199773	Phenol sulfate levels	Simple mode	5	-0.0255263	0.0288656	0.426478	-0.0821029	0.0310503	0.974797	0.921177	1.03154
ORMDL3	GCST90199773	Phenol sulfate levels	Weighted mode	5	-0.0246658	0.021893	0.322902	-0.067576	0.0182444	0.975636	0.934657	1.01841
ORMDL3	GCST90199774	Oleoylcarnitine levels	MR Egger	5	0.0267221	0.0363392	0.515397	-0.0445026	0.0979469	1.02708	0.956473	1.1029
ORMDL3	GCST90199774	Oleoylcarnitine levels	Weighted median	5	-0.00698026	0.0217727	0.748516	-0.0496548	0.0356942	0.993044	0.951558	1.03634
ORMDL3	GCST90199774	Oleoylcarnitine levels	Inverse variance weighted	5	-0.00257041	0.0201814	0.898651	-0.042126	0.0369852	0.997433	0.958749	1.03768
ORMDL3	GCST90199774	Oleoylcarnitine levels	Simple mode	5	-0.0211003	0.0325567	0.55224	-0.0849114	0.0427109	0.979121	0.918594	1.04364
ORMDL3	GCST90199774	Oleoylcarnitine levels	Weighted mode	5	-0.00789083	0.0205929	0.721078	-0.0482529	0.0324712	0.99214	0.952893	1.033
ORMDL3	GCST90199775	Gamma-glutamylisoleucine levels	MR Egger	5	-0.0310926	0.0356964	0.447836	-0.101058	0.0388724	0.969386	0.903881	1.03964
ORMDL3	GCST90199775	Gamma-glutamylisoleucine levels	Weighted median	5	-0.00947123	0.0212622	0.655996	-0.0511452	0.0322027	0.990573	0.950141	1.03273
ORMDL3	GCST90199775	Gamma-glutamylisoleucine levels	Inverse variance weighted	5	-0.0107133	0.0198239	0.588903	-0.0495681	0.0281414	0.989344	0.95164	1.02854
ORMDL3	GCST90199775	Gamma-glutamylisoleucine levels	Simple mode	5	-0.0387138	0.0339871	0.318258	-0.105328	0.0279009	0.962026	0.900029	1.02829
ORMDL3	GCST90199775	Gamma-glutamylisoleucine levels	Weighted mode	5	-0.0104199	0.0212777	0.649984	-0.0521242	0.0312844	0.989634	0.949211	1.03178
ORMDL3	GCST90199776	Malonylcarnitine levels	MR Egger	5	0.0289274	0.0426977	0.546663	-0.0547601	0.112615	1.02935	0.946712	1.1192
ORMDL3	GCST90199776	Malonylcarnitine levels	Weighted median	5	0.0184161	0.0259215	0.477421	-0.03239	0.0692222	1.01859	0.968129	1.07167
ORMDL3	GCST90199776	Malonylcarnitine levels	Inverse variance weighted	5	0.0206602	0.0236831	0.383011	-0.0257586	0.067079	1.02088	0.97457	1.06938
ORMDL3	GCST90199776	Malonylcarnitine levels	Simple mode	5	0.0254693	0.0416454	0.57387	-0.0561556	0.107094	1.0258	0.945392	1.11304
ORMDL3	GCST90199776	Malonylcarnitine levels	Weighted mode	5	0.0248072	0.0263851	0.40035	-0.0269076	0.0765219	1.02512	0.973451	1.07953
ORMDL3	GCST90199777	1-palmitoleoyl-GPC (16:1) levels	MR Egger	5	-0.049142	0.0364875	0.270746	-0.120657	0.0223734	0.952046	0.886338	1.02263
ORMDL3	GCST90199777	1-palmitoleoyl-GPC (16:1) levels	Weighted median	5	-0.0348844	0.0225032	0.121095	-0.0789908	0.00922197	0.965717	0.924048	1.00926
ORMDL3	GCST90199777	1-palmitoleoyl-GPC (16:1) levels	Inverse variance weighted	5	-0.0414718	0.020251	0.0405711	-0.0811638	-0.0017798	0.959376	0.922043	0.998222
ORMDL3	GCST90199777	1-palmitoleoyl-GPC (16:1) levels	Simple mode	5	-0.0264227	0.0343886	0.485127	-0.0938244	0.0409791	0.973923	0.910443	1.04183
ORMDL3	GCST90199777	1-palmitoleoyl-GPC (16:1) levels	Weighted mode	5	-0.0456317	0.0241361	0.13166	-0.0929385	0.00167519	0.955394	0.91125	1.00168
ORMDL3	GCST90199778	N-methyl-2-pyridone-5-carboxamide levels	MR Egger	5	-0.0205134	0.0369622	0.617603	-0.0929593	0.0519325	0.979696	0.911231	1.0533
ORMDL3	GCST90199778	N-methyl-2-pyridone-5-carboxamide levels	Weighted median	5	0.0119087	0.0222491	0.59248	-0.0316995	0.055517	1.01198	0.968798	1.05709
ORMDL3	GCST90199778	N-methyl-2-pyridone-5-carboxamide levels	Inverse variance weighted	5	0.0154162	0.0205332	0.452778	-0.0248289	0.0556613	1.01554	0.975477	1.05724
ORMDL3	GCST90199778	N-methyl-2-pyridone-5-carboxamide levels	Simple mode	5	0.0124216	0.0361238	0.748266	-0.058381	0.0832241	1.0125	0.94329	1.08679
ORMDL3	GCST90199778	N-methyl-2-pyridone-5-carboxamide levels	Weighted mode	5	0.0111648	0.0221549	0.640792	-0.0322588	0.0545884	1.01123	0.968256	1.05611
ORMDL3	GCST90199779	Gamma-glutamyl-2-aminobutyrate levels	MR Egger	5	-0.0298541	0.040738	0.516729	-0.109701	0.0499924	0.970587	0.896102	1.05126
ORMDL3	GCST90199779	Gamma-glutamyl-2-aminobutyrate levels	Weighted median	5	-0.025469	0.024187	0.292339	-0.0728754	0.0219375	0.974853	0.929717	1.02218
ORMDL3	GCST90199779	Gamma-glutamyl-2-aminobutyrate levels	Inverse variance weighted	5	-0.0234521	0.021336	0.27169	-0.0652707	0.0183665	0.976821	0.936814	1.01854
ORMDL3	GCST90199779	Gamma-glutamyl-2-aminobutyrate levels	Simple mode	5	-0.0106589	0.0417358	0.811017	-0.0924611	0.0711434	0.989398	0.911685	1.07374
ORMDL3	GCST90199779	Gamma-glutamyl-2-aminobutyrate levels	Weighted mode	5	-0.0357847	0.0242095	0.213447	-0.0832352	0.0116659	0.964848	0.920135	1.01173
ORMDL3	GCST90199780	1-stearoyl-GPG (18:0) levels	MR Egger	5	0.0368828	0.0435491	0.45925	-0.0484733	0.122239	1.03757	0.952683	1.13002
ORMDL3	GCST90199780	1-stearoyl-GPG (18:0) levels	Weighted median	5	0.0212484	0.024661	0.388896	-0.0270871	0.069584	1.02148	0.973276	1.07206
ORMDL3	GCST90199780	1-stearoyl-GPG (18:0) levels	Inverse variance weighted	5	0.0276108	0.0226971	0.223798	-0.0168755	0.072097	1.028	0.983266	1.07476
ORMDL3	GCST90199780	1-stearoyl-GPG (18:0) levels	Simple mode	5	-0.0246368	0.0421316	0.590105	-0.107215	0.0579412	0.975664	0.898333	1.05965
ORMDL3	GCST90199780	1-stearoyl-GPG (18:0) levels	Weighted mode	5	0.02013	0.024418	0.456037	-0.0277293	0.0679892	1.02033	0.972652	1.07035
ORMDL3	GCST90199781	Hexanoylglycine levels	MR Egger	5	-0.0179058	0.043255	0.706719	-0.102686	0.0668741	0.982254	0.902411	1.06916
ORMDL3	GCST90199781	Hexanoylglycine levels	Weighted median	5	-0.025013	0.0251198	0.319371	-0.0742477	0.0242217	0.975297	0.928442	1.02452
ORMDL3	GCST90199781	Hexanoylglycine levels	Inverse variance weighted	5	-0.0146458	0.0239792	0.541351	-0.0616452	0.0323535	0.985461	0.940216	1.03288
ORMDL3	GCST90199781	Hexanoylglycine levels	Simple mode	5	-0.0276772	0.0385565	0.51255	-0.103248	0.0478935	0.972702	0.901903	1.04906
ORMDL3	GCST90199781	Hexanoylglycine levels	Weighted mode	5	-0.0229837	0.0272858	0.44702	-0.0764638	0.0304964	0.977278	0.926386	1.03097
ORMDL3	GCST90199782	Glutamine degradant levels	MR Egger	5	0.00433966	0.0590574	0.946048	-0.111413	0.120092	1.00435	0.894569	1.1276
ORMDL3	GCST90199782	Glutamine degradant levels	Weighted median	5	-0.00549387	0.0253585	0.828483	-0.0551966	0.0442088	0.994521	0.946299	1.0452
ORMDL3	GCST90199782	Glutamine degradant levels	Inverse variance weighted	5	0.00420483	0.0284015	0.882304	-0.0514621	0.0598717	1.00421	0.94984	1.0617
ORMDL3	GCST90199782	Glutamine degradant levels	Simple mode	5	-0.0342742	0.0534992	0.55661	-0.139133	0.0705842	0.966306	0.870113	1.07313
ORMDL3	GCST90199782	Glutamine degradant levels	Weighted mode	5	-0.0313276	0.0282438	0.329543	-0.0866854	0.0240302	0.969158	0.916966	1.02432
ORMDL3	GCST90199783	5-methyluridine (ribothymidine) levels	MR Egger	5	-0.0587658	0.045547	0.287425	-0.148038	0.0305064	0.942928	0.862398	1.03098
ORMDL3	GCST90199783	5-methyluridine (ribothymidine) levels	Weighted median	5	-0.0651458	0.0224208	0.00366557	-0.109091	-0.021201	0.936931	0.896649	0.979022
ORMDL3	GCST90199783	5-methyluridine (ribothymidine) levels	Inverse variance weighted	5	-0.0627047	0.0219429	0.00426817	-0.105713	-0.0196966	0.939221	0.899683	0.980496
ORMDL3	GCST90199783	5-methyluridine (ribothymidine) levels	Simple mode	5	-0.0590396	0.0402256	0.216091	-0.137882	0.0198026	0.942669	0.871202	1.02
ORMDL3	GCST90199783	5-methyluridine (ribothymidine) levels	Weighted mode	5	-0.0654183	0.0232375	0.0480622	-0.110964	-0.0198727	0.936676	0.894971	0.980323
ORMDL3	GCST90199784	Cysteine-glutathione disulfide levels	MR Egger	5	-0.00865484	0.0382453	0.835512	-0.0836157	0.066306	0.991383	0.919785	1.06855
ORMDL3	GCST90199784	Cysteine-glutathione disulfide levels	Weighted median	5	-0.0060215	0.0226448	0.790308	-0.0504052	0.0383622	0.993997	0.950844	1.03911
ORMDL3	GCST90199784	Cysteine-glutathione disulfide levels	Inverse variance weighted	5	-0.00343709	0.0212408	0.871451	-0.0450691	0.0381949	0.996569	0.955931	1.03893
ORMDL3	GCST90199784	Cysteine-glutathione disulfide levels	Simple mode	5	0.00953819	0.032183	0.781696	-0.0535405	0.0726169	1.00958	0.947868	1.07532
ORMDL3	GCST90199784	Cysteine-glutathione disulfide levels	Weighted mode	5	-0.00625617	0.0233854	0.802293	-0.0520915	0.0395792	0.993763	0.949242	1.04037
ORMDL3	GCST90199785	Isovalerylglycine levels	MR Egger	5	-0.00995684	0.046536	0.844295	-0.101167	0.0812538	0.990093	0.903782	1.08465
ORMDL3	GCST90199785	Isovalerylglycine levels	Weighted median	5	-0.0346915	0.0286758	0.226361	-0.090896	0.0215129	0.965903	0.913113	1.02175
ORMDL3	GCST90199785	Isovalerylglycine levels	Inverse variance weighted	5	-0.037852	0.0242136	0.117993	-0.0853106	0.00960661	0.962855	0.918227	1.00965
ORMDL3	GCST90199785	Isovalerylglycine levels	Simple mode	5	0.00614	0.0499508	0.908098	-0.0917636	0.104044	1.00616	0.912321	1.10965
ORMDL3	GCST90199785	Isovalerylglycine levels	Weighted mode	5	-0.0264752	0.0311387	0.443092	-0.087507	0.0345565	0.973872	0.916212	1.03516
ORMDL3	GCST90199786	2-hydroxy-3-methylvalerate levels	MR Egger	5	0.0106847	0.0347925	0.778851	-0.0575085	0.0788779	1.01074	0.944114	1.08207
ORMDL3	GCST90199786	2-hydroxy-3-methylvalerate levels	Weighted median	5	0.0298012	0.0224163	0.183701	-0.0141347	0.0737371	1.03025	0.985965	1.07652
ORMDL3	GCST90199786	2-hydroxy-3-methylvalerate levels	Inverse variance weighted	5	0.0297797	0.0193191	0.123203	-0.00808565	0.0676451	1.03023	0.991947	1.06999
ORMDL3	GCST90199786	2-hydroxy-3-methylvalerate levels	Simple mode	5	0.0543407	0.0321422	0.166169	-0.00865802	0.117339	1.05584	0.991379	1.1245
ORMDL3	GCST90199786	2-hydroxy-3-methylvalerate levels	Weighted mode	5	0.0281783	0.021434	0.258934	-0.0138322	0.0701889	1.02858	0.986263	1.07271
ORMDL3	GCST90199787	Homostachydrine levels	MR Egger	5	-0.0260792	0.0361425	0.522714	-0.0969184	0.0447601	0.974258	0.90763	1.04578
ORMDL3	GCST90199787	Homostachydrine levels	Weighted median	5	-0.0147012	0.022209	0.508005	-0.0582308	0.0288285	0.985406	0.943432	1.02925
ORMDL3	GCST90199787	Homostachydrine levels	Inverse variance weighted	5	-0.0140926	0.0200765	0.482712	-0.0534425	0.0252572	0.986006	0.94796	1.02558
ORMDL3	GCST90199787	Homostachydrine levels	Simple mode	5	-0.00355109	0.0371685	0.928481	-0.0764013	0.0692991	0.996455	0.926444	1.07176
ORMDL3	GCST90199787	Homostachydrine levels	Weighted mode	5	-0.0163974	0.0248477	0.545369	-0.0650988	0.032304	0.983736	0.936975	1.03283
ORMDL3	GCST90199788	1-arachidonoyl-gpc (20:4n6) levels	MR Egger	5	-0.039424	0.0368813	0.363465	-0.111711	0.0328633	0.961343	0.894302	1.03341
ORMDL3	GCST90199788	1-arachidonoyl-gpc (20:4n6) levels	Weighted median	5	-0.0159947	0.0234728	0.49561	-0.0620015	0.0300121	0.984133	0.939881	1.03047
ORMDL3	GCST90199788	1-arachidonoyl-gpc (20:4n6) levels	Inverse variance weighted	5	-0.0164405	0.0204859	0.422247	-0.0565929	0.0237118	0.983694	0.944979	1.024
ORMDL3	GCST90199788	1-arachidonoyl-gpc (20:4n6) levels	Simple mode	5	0.017419	0.0395157	0.682126	-0.0600318	0.0948698	1.01757	0.941735	1.09952
ORMDL3	GCST90199788	1-arachidonoyl-gpc (20:4n6) levels	Weighted mode	5	-0.0202652	0.0263963	0.485459	-0.072002	0.0314715	0.979939	0.930529	1.03197
ORMDL3	GCST90199789	2-palmitoyl-GPC (16:0) levels	MR Egger	5	-0.0173134	0.0406511	0.698888	-0.0969896	0.0623628	0.982836	0.907565	1.06435
ORMDL3	GCST90199789	2-palmitoyl-GPC (16:0) levels	Weighted median	5	-0.00944728	0.0232269	0.6842	-0.054972	0.0360774	0.990597	0.946512	1.03674
ORMDL3	GCST90199789	2-palmitoyl-GPC (16:0) levels	Inverse variance weighted	5	-0.00300355	0.0206883	0.884568	-0.0435527	0.0375456	0.997001	0.957382	1.03826
ORMDL3	GCST90199789	2-palmitoyl-GPC (16:0) levels	Simple mode	5	0.00548081	0.042938	0.90459	-0.0786776	0.0896392	1.0055	0.924338	1.09378
ORMDL3	GCST90199789	2-palmitoyl-GPC (16:0) levels	Weighted mode	5	-0.0116604	0.0244317	0.658081	-0.0595465	0.0362257	0.988407	0.942192	1.03689
ORMDL3	GCST90199790	2-palmitoleoyl-GPC (16:1) levels	MR Egger	5	-0.0315925	0.0406563	0.493768	-0.111279	0.0480939	0.968901	0.894689	1.04927
ORMDL3	GCST90199790	2-palmitoleoyl-GPC (16:1) levels	Weighted median	5	-0.00735274	0.0261027	0.778185	-0.058514	0.0438086	0.992674	0.943165	1.04478
ORMDL3	GCST90199790	2-palmitoleoyl-GPC (16:1) levels	Inverse variance weighted	5	-0.00784032	0.0226238	0.728928	-0.052183	0.0365023	0.99219	0.949155	1.03718
ORMDL3	GCST90199790	2-palmitoleoyl-GPC (16:1) levels	Simple mode	5	-0.00783967	0.043788	0.866611	-0.0936641	0.0779848	0.992191	0.910589	1.08111
ORMDL3	GCST90199790	2-palmitoleoyl-GPC (16:1) levels	Weighted mode	5	-0.0154429	0.0262503	0.587946	-0.0668935	0.0360076	0.984676	0.935295	1.03666
ORMDL3	GCST90199791	1-arachidonoyl-GPE (20:4n6) levels	MR Egger	5	-0.0128859	0.0433377	0.78561	-0.0978278	0.0720561	0.987197	0.906805	1.07472
ORMDL3	GCST90199791	1-arachidonoyl-GPE (20:4n6) levels	Weighted median	5	-0.0328876	0.0225649	0.144987	-0.0771148	0.0113396	0.967647	0.925784	1.0114
ORMDL3	GCST90199791	1-arachidonoyl-GPE (20:4n6) levels	Inverse variance weighted	5	-0.0266742	0.0213459	0.211439	-0.068512	0.0151637	0.973678	0.933782	1.01528
ORMDL3	GCST90199791	1-arachidonoyl-GPE (20:4n6) levels	Simple mode	5	-0.00893061	0.0399504	0.834066	-0.0872334	0.0693722	0.991109	0.916463	1.07184
ORMDL3	GCST90199791	1-arachidonoyl-GPE (20:4n6) levels	Weighted mode	5	-0.034398	0.0221816	0.195902	-0.077874	0.00907788	0.966187	0.925081	1.00912
ORMDL3	GCST90199792	1-palmitoyl-GPE (16:0) levels	MR Egger	5	-0.00759248	0.036678	0.849261	-0.0794813	0.0642964	0.992436	0.923595	1.06641
ORMDL3	GCST90199792	1-palmitoyl-GPE (16:0) levels	Weighted median	5	-0.0339492	0.0226657	0.13418	-0.0783739	0.0104756	0.966621	0.924619	1.01053
ORMDL3	GCST90199792	1-palmitoyl-GPE (16:0) levels	Inverse variance weighted	5	-0.0367188	0.0203644	0.0713743	-0.076633	0.00319541	0.963947	0.92623	1.0032
ORMDL3	GCST90199792	1-palmitoyl-GPE (16:0) levels	Simple mode	5	-0.0115599	0.0357871	0.762861	-0.0817026	0.0585827	0.988507	0.921546	1.06033
ORMDL3	GCST90199792	1-palmitoyl-GPE (16:0) levels	Weighted mode	5	-0.0309272	0.0256988	0.295155	-0.0812968	0.0194425	0.969546	0.92192	1.01963
ORMDL3	GCST90199793	1-linoleoyl-GPE (18:2) levels	MR Egger	5	-0.019076	0.0464207	0.708709	-0.110061	0.0719086	0.981105	0.89578	1.07456
ORMDL3	GCST90199793	1-linoleoyl-GPE (18:2) levels	Weighted median	5	-0.0530108	0.0230831	0.0216463	-0.0982537	-0.00776786	0.94837	0.906419	0.992262
ORMDL3	GCST90199793	1-linoleoyl-GPE (18:2) levels	Inverse variance weighted	5	-0.0499074	0.0245829	0.0423394	-0.0980898	-0.00172495	0.951318	0.906567	0.998277
ORMDL3	GCST90199793	1-linoleoyl-GPE (18:2) levels	Simple mode	5	-0.0386359	0.0324251	0.299305	-0.102189	0.0249172	0.962101	0.902859	1.02523
ORMDL3	GCST90199793	1-linoleoyl-GPE (18:2) levels	Weighted mode	5	-0.0549496	0.0224494	0.070619	-0.0989504	-0.0109488	0.946533	0.905788	0.989111
ORMDL3	GCST90199794	1-oleoyl-GPE (18:1) levels	MR Egger	5	0.0163668	0.0369639	0.687907	-0.0560824	0.088816	1.0165	0.945461	1.09288
ORMDL3	GCST90199794	1-oleoyl-GPE (18:1) levels	Weighted median	5	-0.0297885	0.0225333	0.186176	-0.0739537	0.0143768	0.970651	0.928715	1.01448
ORMDL3	GCST90199794	1-oleoyl-GPE (18:1) levels	Inverse variance weighted	5	-0.0331886	0.0205286	0.105942	-0.0734246	0.00704737	0.967356	0.929206	1.00707
ORMDL3	GCST90199794	1-oleoyl-GPE (18:1) levels	Simple mode	5	-0.0265295	0.031165	0.442586	-0.0876128	0.0345538	0.973819	0.916116	1.03516
ORMDL3	GCST90199794	1-oleoyl-GPE (18:1) levels	Weighted mode	5	-0.0325496	0.022797	0.22653	-0.0772317	0.0121325	0.967974	0.925675	1.01221
ORMDL3	GCST90199795	2-hydroxypalmitate levels	MR Egger	5	0.0510745	0.0420264	0.311171	-0.0312973	0.133446	1.0524	0.969187	1.14276
ORMDL3	GCST90199795	2-hydroxypalmitate levels	Weighted median	5	0.0223897	0.0219803	0.30838	-0.0206916	0.0654711	1.02264	0.979521	1.06766
ORMDL3	GCST90199795	2-hydroxypalmitate levels	Inverse variance weighted	5	0.0286793	0.021546	0.183166	-0.0135509	0.0709095	1.02909	0.98654	1.07348
ORMDL3	GCST90199795	2-hydroxypalmitate levels	Simple mode	5	0.0273659	0.0387423	0.518937	-0.048569	0.103301	1.02774	0.952592	1.10882
ORMDL3	GCST90199795	2-hydroxypalmitate levels	Weighted mode	5	0.0215732	0.0236493	0.413262	-0.0247794	0.0679259	1.02181	0.975525	1.07029
ORMDL3	GCST90199796	Docosapentaenoate (n6 DPA; 22:5n6) levels	MR Egger	5	0.0139269	0.0382697	0.740057	-0.0610817	0.0889354	1.01402	0.940746	1.09301
ORMDL3	GCST90199796	Docosapentaenoate (n6 DPA; 22:5n6) levels	Weighted median	5	0.0126452	0.0233687	0.588425	-0.0331574	0.0584479	1.01273	0.967386	1.06019
ORMDL3	GCST90199796	Docosapentaenoate (n6 DPA; 22:5n6) levels	Inverse variance weighted	5	0.0125125	0.0212392	0.555778	-0.0291163	0.0541414	1.01259	0.971303	1.05563
ORMDL3	GCST90199796	Docosapentaenoate (n6 DPA; 22:5n6) levels	Simple mode	5	0.00791478	0.0307287	0.809447	-0.0523134	0.068143	1.00795	0.949031	1.07052
ORMDL3	GCST90199796	Docosapentaenoate (n6 DPA; 22:5n6) levels	Weighted mode	5	0.0117633	0.0231325	0.637854	-0.0335764	0.057103	1.01183	0.966981	1.05876
ORMDL3	GCST90199797	Gulonate levels	MR Egger	5	0.0199598	0.0423688	0.669711	-0.0630831	0.103003	1.02016	0.938865	1.10849
ORMDL3	GCST90199797	Gulonate levels	Weighted median	5	0.00446227	0.0201355	0.824616	-0.0350033	0.0439278	1.00447	0.965602	1.04491
ORMDL3	GCST90199797	Gulonate levels	Inverse variance weighted	5	0.00482701	0.0209817	0.818046	-0.036297	0.0459511	1.00484	0.964354	1.04702
ORMDL3	GCST90199797	Gulonate levels	Simple mode	5	-0.0208356	0.0307416	0.535101	-0.0810892	0.0394181	0.97938	0.922111	1.04021
ORMDL3	GCST90199797	Gulonate levels	Weighted mode	5	0.00247098	0.0209068	0.911614	-0.0385063	0.0434483	1.00247	0.962226	1.04441
ORMDL3	GCST90199798	Isobutyrylglycine levels	MR Egger	5	-0.0262194	0.0399951	0.558891	-0.10461	0.052171	0.974121	0.900676	1.05356
ORMDL3	GCST90199798	Isobutyrylglycine levels	Weighted median	5	-0.000798532	0.0262331	0.975716	-0.0522154	0.0506183	0.999202	0.949124	1.05192
ORMDL3	GCST90199798	Isobutyrylglycine levels	Inverse variance weighted	5	-0.0184153	0.0217427	0.397013	-0.0610309	0.0242003	0.981753	0.940794	1.0245
ORMDL3	GCST90199798	Isobutyrylglycine levels	Simple mode	5	0.00779821	0.0475375	0.877652	-0.0853753	0.100972	1.00783	0.918168	1.10625
ORMDL3	GCST90199798	Isobutyrylglycine levels	Weighted mode	5	0.00578549	0.0253581	0.830717	-0.0439164	0.0554874	1.0058	0.957034	1.05706
ORMDL3	GCST90199799	Glutarylcarnitine (c5-dc) levels	MR Egger	5	0.00927613	0.0552241	0.87729	-0.0989632	0.117515	1.00932	0.905776	1.1247
ORMDL3	GCST90199799	Glutarylcarnitine (c5-dc) levels	Weighted median	5	0.0230074	0.0219148	0.293784	-0.0199456	0.0659604	1.02327	0.980252	1.06818
ORMDL3	GCST90199799	Glutarylcarnitine (c5-dc) levels	Inverse variance weighted	5	0.0296016	0.027406	0.280092	-0.0241142	0.0833174	1.03004	0.976174	1.08689
ORMDL3	GCST90199799	Glutarylcarnitine (c5-dc) levels	Simple mode	5	0.084662	0.0433397	0.122471	-0.000283804	0.169608	1.08835	0.999716	1.18484
ORMDL3	GCST90199799	Glutarylcarnitine (c5-dc) levels	Weighted mode	5	0.0225231	0.0225427	0.374274	-0.0216606	0.0667069	1.02278	0.978572	1.06898
ORMDL3	GCST90199800	Carnitine C5:1 levels	MR Egger	5	0.0116065	0.0369574	0.774054	-0.06083	0.084043	1.01167	0.940983	1.08768
ORMDL3	GCST90199800	Carnitine C5:1 levels	Weighted median	5	-0.00408614	0.0227243	0.857299	-0.0486259	0.0404536	0.995922	0.952537	1.04128
ORMDL3	GCST90199800	Carnitine C5:1 levels	Inverse variance weighted	5	-0.00325297	0.0205475	0.874209	-0.043526	0.0370201	0.996752	0.957408	1.03771
ORMDL3	GCST90199800	Carnitine C5:1 levels	Simple mode	5	-0.00462026	0.0345599	0.900105	-0.0723577	0.0631172	0.99539	0.930198	1.06515
ORMDL3	GCST90199800	Carnitine C5:1 levels	Weighted mode	5	-0.00462026	0.0231105	0.851295	-0.0499169	0.0406763	0.99539	0.951309	1.04151
ORMDL3	GCST90199801	Hydroquinone sulfate levels	MR Egger	5	-0.00129279	0.0385412	0.975348	-0.0768336	0.074248	0.998708	0.926044	1.07707
ORMDL3	GCST90199801	Hydroquinone sulfate levels	Weighted median	5	-0.00214123	0.0237271	0.928093	-0.0486463	0.0443639	0.997861	0.952518	1.04536
ORMDL3	GCST90199801	Hydroquinone sulfate levels	Inverse variance weighted	5	0.00850708	0.0214141	0.691172	-0.0334646	0.0504787	1.00854	0.967089	1.05177
ORMDL3	GCST90199801	Hydroquinone sulfate levels	Simple mode	5	0.0341412	0.038404	0.424235	-0.0411307	0.109413	1.03473	0.959704	1.11562
ORMDL3	GCST90199801	Hydroquinone sulfate levels	Weighted mode	5	-0.00708936	0.0260601	0.799057	-0.0581671	0.0439884	0.992936	0.943492	1.04497
ORMDL3	GCST90199802	Beta-hydroxyisovaleroylcarnitine levels	MR Egger	5	0.00066479	0.0365414	0.986627	-0.0709563	0.0722859	1.00067	0.931503	1.07496
ORMDL3	GCST90199802	Beta-hydroxyisovaleroylcarnitine levels	Weighted median	5	0.00763493	0.0219388	0.727833	-0.0353652	0.050635	1.00766	0.965253	1.05194
ORMDL3	GCST90199802	Beta-hydroxyisovaleroylcarnitine levels	Inverse variance weighted	5	0.0100496	0.0202927	0.620436	-0.0297241	0.0498233	1.0101	0.970713	1.05109
ORMDL3	GCST90199802	Beta-hydroxyisovaleroylcarnitine levels	Simple mode	5	0.047515	0.032203	0.214114	-0.0156028	0.110633	1.04866	0.984518	1.11698
ORMDL3	GCST90199802	Beta-hydroxyisovaleroylcarnitine levels	Weighted mode	5	0.00922206	0.0221043	0.697947	-0.0341024	0.0525465	1.00926	0.966473	1.05395
ORMDL3	GCST90199803	Catechol sulfate levels	MR Egger	5	0.0282503	0.0429964	0.558063	-0.0560225	0.112523	1.02865	0.945518	1.1191
ORMDL3	GCST90199803	Catechol sulfate levels	Weighted median	5	-0.0138023	0.0225336	0.540194	-0.0579682	0.0303636	0.986293	0.94368	1.03083
ORMDL3	GCST90199803	Catechol sulfate levels	Inverse variance weighted	5	-0.0113869	0.0245539	0.642826	-0.0595124	0.0367387	0.988678	0.942224	1.03742
ORMDL3	GCST90199803	Catechol sulfate levels	Simple mode	5	-0.0454415	0.0374198	0.291395	-0.118784	0.0279014	0.955576	0.887999	1.02829
ORMDL3	GCST90199803	Catechol sulfate levels	Weighted mode	5	-0.014889	0.0234322	0.559694	-0.0608161	0.0310381	0.985221	0.940996	1.03152
ORMDL3	GCST90199804	7-alpha-hydroxy-3-oxo-4-cholestenoate (7-hoca) levels	MR Egger	5	-0.0106053	0.0369813	0.79295	-0.0830887	0.061878	0.989451	0.92027	1.06383
ORMDL3	GCST90199804	7-alpha-hydroxy-3-oxo-4-cholestenoate (7-hoca) levels	Weighted median	5	-0.0351118	0.0234884	0.134952	-0.081149	0.0109255	0.965497	0.922056	1.01099
ORMDL3	GCST90199804	7-alpha-hydroxy-3-oxo-4-cholestenoate (7-hoca) levels	Inverse variance weighted	5	-0.0214623	0.0205406	0.296082	-0.0617219	0.0187973	0.978766	0.940144	1.01898
ORMDL3	GCST90199804	7-alpha-hydroxy-3-oxo-4-cholestenoate (7-hoca) levels	Simple mode	5	-0.0385564	0.0381709	0.369586	-0.113371	0.0362585	0.962177	0.892819	1.03692
ORMDL3	GCST90199804	7-alpha-hydroxy-3-oxo-4-cholestenoate (7-hoca) levels	Weighted mode	5	-0.0409532	0.0238816	0.161522	-0.087761	0.00585466	0.959874	0.91598	1.00587
ORMDL3	GCST90199805	Octadecanedioate levels	MR Egger	5	0.0204281	0.0708255	0.791799	-0.11839	0.159246	1.02064	0.88835	1.17263
ORMDL3	GCST90199805	Octadecanedioate levels	Weighted median	5	0.000287347	0.0241969	0.990525	-0.0471386	0.0477133	1.00029	0.953955	1.04887
ORMDL3	GCST90199805	Octadecanedioate levels	Inverse variance weighted	5	0.00102351	0.03467	0.976449	-0.0669298	0.0689768	1.00102	0.935261	1.07141
ORMDL3	GCST90199805	Octadecanedioate levels	Simple mode	5	0.0931221	0.0593756	0.191874	-0.0232541	0.209498	1.0976	0.977014	1.23306
ORMDL3	GCST90199805	Octadecanedioate levels	Weighted mode	5	-0.00445981	0.0247595	0.865812	-0.0529885	0.0440689	0.99555	0.948391	1.04505
ORMDL3	GCST90199806	Tetradecanedioate (C14-DC) levels	MR Egger	5	0.00287443	0.0551717	0.961724	-0.105262	0.111011	1.00288	0.900089	1.11741
ORMDL3	GCST90199806	Tetradecanedioate (C14-DC) levels	Weighted median	5	-0.0241943	0.0229141	0.291028	-0.0691059	0.0207174	0.976096	0.933228	1.02093
ORMDL3	GCST90199806	Tetradecanedioate (C14-DC) levels	Inverse variance weighted	5	-0.0206341	0.0276702	0.455839	-0.0748678	0.0335995	0.979577	0.927866	1.03417
ORMDL3	GCST90199806	Tetradecanedioate (C14-DC) levels	Simple mode	5	0.0120266	0.0501199	0.822159	-0.0862083	0.110262	1.0121	0.917403	1.11657
ORMDL3	GCST90199806	Tetradecanedioate (C14-DC) levels	Weighted mode	5	-0.0298525	0.023124	0.266271	-0.0751756	0.0154706	0.970589	0.927581	1.01559
ORMDL3	GCST90199807	Hexadecanedioate (C16-DC) levels	MR Egger	5	-0.0282511	0.053981	0.636926	-0.134054	0.0775516	0.972144	0.874543	1.08064
ORMDL3	GCST90199807	Hexadecanedioate (C16-DC) levels	Weighted median	5	-0.0337182	0.0244228	0.1674	-0.0815868	0.0141504	0.966844	0.921653	1.01425
ORMDL3	GCST90199807	Hexadecanedioate (C16-DC) levels	Inverse variance weighted	5	-0.0304067	0.025965	0.241574	-0.0812982	0.0204848	0.970051	0.921919	1.0207
ORMDL3	GCST90199807	Hexadecanedioate (C16-DC) levels	Simple mode	5	0.0534741	0.0495637	0.34135	-0.0436708	0.150619	1.05493	0.957269	1.16255
ORMDL3	GCST90199807	Hexadecanedioate (C16-DC) levels	Weighted mode	5	-0.0374503	0.0245143	0.201306	-0.0854983	0.0105977	0.963242	0.918055	1.01065
ORMDL3	GCST90199808	Glycerophosphoethanolamine levels	MR Egger	5	-0.0876227	0.0370213	0.0987879	-0.160184	-0.015061	0.916106	0.851987	0.985052
ORMDL3	GCST90199808	Glycerophosphoethanolamine levels	Weighted median	5	-0.0528014	0.0220144	0.0164627	-0.0959496	-0.00965314	0.948568	0.90851	0.990393
ORMDL3	GCST90199808	Glycerophosphoethanolamine levels	Inverse variance weighted	5	-0.0563479	0.0205594	0.00613002	-0.0966443	-0.0160516	0.94521	0.907879	0.984077
ORMDL3	GCST90199808	Glycerophosphoethanolamine levels	Simple mode	5	-0.0933801	0.0337849	0.0506433	-0.159598	-0.0271618	0.910847	0.852486	0.973204
ORMDL3	GCST90199808	Glycerophosphoethanolamine levels	Weighted mode	5	-0.0561991	0.022818	0.0694726	-0.100922	-0.0114758	0.945351	0.904003	0.98859
ORMDL3	GCST90199809	Taurolithocholate 3-sulfate levels	MR Egger	5	0.0637504	0.0374126	0.186932	-0.00957816	0.137079	1.06583	0.990468	1.14692
ORMDL3	GCST90199809	Taurolithocholate 3-sulfate levels	Weighted median	5	0.0506776	0.0225054	0.0243353	0.00656694	0.0947882	1.05198	1.00659	1.09943
ORMDL3	GCST90199809	Taurolithocholate 3-sulfate levels	Inverse variance weighted	5	0.0537606	0.0207811	0.00968184	0.0130296	0.0944917	1.05523	1.01311	1.0991
ORMDL3	GCST90199809	Taurolithocholate 3-sulfate levels	Simple mode	5	0.0516155	0.0310539	0.171823	-0.00925025	0.112481	1.05297	0.990792	1.11905
ORMDL3	GCST90199809	Taurolithocholate 3-sulfate levels	Weighted mode	5	0.0508766	0.0226573	0.0880844	0.00646837	0.0952849	1.05219	1.00649	1.09997
ORMDL3	GCST90199810	1-palmitoyl-GPI (16:0) levels	MR Egger	5	-0.00506765	0.044856	0.917185	-0.0929853	0.08285	0.994945	0.911207	1.08638
ORMDL3	GCST90199810	1-palmitoyl-GPI (16:0) levels	Weighted median	5	-0.0207715	0.0239932	0.386641	-0.0677981	0.0262551	0.979443	0.934449	1.0266
ORMDL3	GCST90199810	1-palmitoyl-GPI (16:0) levels	Inverse variance weighted	5	-0.0138053	0.0217779	0.526137	-0.05649	0.0288794	0.98629	0.945076	1.0293
ORMDL3	GCST90199810	1-palmitoyl-GPI (16:0) levels	Simple mode	5	-0.0134672	0.0470573	0.788945	-0.1057	0.0787651	0.986623	0.899695	1.08195
ORMDL3	GCST90199810	1-palmitoyl-GPI (16:0) levels	Weighted mode	5	-0.0162276	0.0264727	0.573019	-0.0681141	0.0356588	0.983903	0.934154	1.0363
ORMDL3	GCST90199811	Glycolithocholate sulfate levels	MR Egger	5	0.0435068	0.0556236	0.491175	-0.0655154	0.152529	1.04447	0.936585	1.16478
ORMDL3	GCST90199811	Glycolithocholate sulfate levels	Weighted median	5	0.0244674	0.0215573	0.256377	-0.0177849	0.0667196	1.02477	0.982372	1.069
ORMDL3	GCST90199811	Glycolithocholate sulfate levels	Inverse variance weighted	5	0.022616	0.0276493	0.41338	-0.0315766	0.0768085	1.02287	0.968917	1.07984
ORMDL3	GCST90199811	Glycolithocholate sulfate levels	Simple mode	5	-0.0393651	0.0424928	0.406675	-0.122651	0.0439208	0.9614	0.884572	1.0449
ORMDL3	GCST90199811	Glycolithocholate sulfate levels	Weighted mode	5	0.0217033	0.0222151	0.383905	-0.0218382	0.0652449	1.02194	0.978399	1.06742
ORMDL3	GCST90199812	3-(3-hydroxyphenyl)propionate levels	MR Egger	5	-0.0291478	0.0551115	0.633516	-0.137166	0.0788708	0.971273	0.871825	1.08206
ORMDL3	GCST90199812	3-(3-hydroxyphenyl)propionate levels	Weighted median	5	-0.0573906	0.0242279	0.0178469	-0.104877	-0.0099039	0.944225	0.900435	0.990145
ORMDL3	GCST90199812	3-(3-hydroxyphenyl)propionate levels	Inverse variance weighted	5	-0.0558613	0.0279344	0.045529	-0.110613	-0.00110994	0.94567	0.895286	0.998891
ORMDL3	GCST90199812	3-(3-hydroxyphenyl)propionate levels	Simple mode	5	-0.0601409	0.041499	0.220868	-0.141479	0.0211972	0.941632	0.868073	1.02142
ORMDL3	GCST90199812	3-(3-hydroxyphenyl)propionate levels	Weighted mode	5	-0.058048	0.0240994	0.0736594	-0.105283	-0.0108131	0.943605	0.90007	0.989245
ORMDL3	GCST90199813	Deoxycarnitine levels	MR Egger	5	-0.0104228	0.0334301	0.77562	-0.0759457	0.0551001	0.989631	0.926866	1.05665
ORMDL3	GCST90199813	Deoxycarnitine levels	Weighted median	5	-0.0238752	0.0190367	0.209781	-0.0611871	0.0134367	0.976408	0.940647	1.01353
ORMDL3	GCST90199813	Deoxycarnitine levels	Inverse variance weighted	5	-0.0276679	0.0185661	0.136161	-0.0640574	0.00872157	0.972711	0.937951	1.00876
ORMDL3	GCST90199813	Deoxycarnitine levels	Simple mode	5	-0.0290346	0.0293137	0.378009	-0.0864895	0.0284203	0.971383	0.917145	1.02883
ORMDL3	GCST90199813	Deoxycarnitine levels	Weighted mode	5	-0.0238289	0.0207272	0.314353	-0.0644543	0.0167964	0.976453	0.937579	1.01694
ORMDL3	GCST90199814	Alpha-hydroxycaproate levels	MR Egger	5	0.0929959	0.0475152	0.145251	-0.000133825	0.186126	1.09746	0.999866	1.20457
ORMDL3	GCST90199814	Alpha-hydroxycaproate levels	Weighted median	5	0.0498503	0.028612	0.0814582	-0.0062292	0.10593	1.05111	0.99379	1.11174
ORMDL3	GCST90199814	Alpha-hydroxycaproate levels	Inverse variance weighted	5	0.0505095	0.0262723	0.0545383	-0.000984257	0.102003	1.05181	0.999016	1.10739
ORMDL3	GCST90199814	Alpha-hydroxycaproate levels	Simple mode	5	0.0219121	0.0432857	0.639328	-0.062928	0.106752	1.02215	0.939011	1.11266
ORMDL3	GCST90199814	Alpha-hydroxycaproate levels	Weighted mode	5	0.051924	0.0269186	0.125971	-0.000836463	0.104684	1.0533	0.999164	1.11036
ORMDL3	GCST90199815	1-ribosyl-imidazoleacetate levels	MR Egger	5	0.0102091	0.0343322	0.785592	-0.057082	0.0775001	1.01026	0.944517	1.08058
ORMDL3	GCST90199815	1-ribosyl-imidazoleacetate levels	Weighted median	5	-0.0180994	0.0205715	0.378952	-0.0584196	0.0222208	0.982063	0.943254	1.02247
ORMDL3	GCST90199815	1-ribosyl-imidazoleacetate levels	Inverse variance weighted	5	-0.020657	0.0190636	0.278551	-0.0580217	0.0167077	0.979555	0.943629	1.01685
ORMDL3	GCST90199815	1-ribosyl-imidazoleacetate levels	Simple mode	5	-0.0089693	0.0277648	0.762843	-0.0633884	0.0454498	0.991071	0.938579	1.0465
ORMDL3	GCST90199815	1-ribosyl-imidazoleacetate levels	Weighted mode	5	-0.0168134	0.0204048	0.45624	-0.0568067	0.02318	0.983327	0.944777	1.02345
ORMDL3	GCST90199816	3,4-dihydroxybutyrate levels	MR Egger	5	0.0150135	0.045562	0.76343	-0.074288	0.104315	1.01513	0.928404	1.10995
ORMDL3	GCST90199816	3,4-dihydroxybutyrate levels	Weighted median	5	-0.000741546	0.0248453	0.976189	-0.0494383	0.0479552	0.999259	0.951764	1.04912
ORMDL3	GCST90199816	3,4-dihydroxybutyrate levels	Inverse variance weighted	5	0.00192279	0.0223666	0.931493	-0.0419158	0.0457613	1.00192	0.958951	1.04682
ORMDL3	GCST90199816	3,4-dihydroxybutyrate levels	Simple mode	5	-0.0071933	0.0428752	0.874903	-0.0912287	0.0768421	0.992833	0.912809	1.07987
ORMDL3	GCST90199816	3,4-dihydroxybutyrate levels	Weighted mode	5	-0.0142377	0.0268864	0.624453	-0.066935	0.0384597	0.985863	0.935256	1.03921
ORMDL3	GCST90199817	Indoleacetylglutamine levels	MR Egger	5	0.0502815	0.0415944	0.313306	-0.0312436	0.131807	1.05157	0.969239	1.14089
ORMDL3	GCST90199817	Indoleacetylglutamine levels	Weighted median	5	0.0463125	0.0260471	0.0753986	-0.00473974	0.0973648	1.0474	0.995271	1.10226
ORMDL3	GCST90199817	Indoleacetylglutamine levels	Inverse variance weighted	5	0.0447458	0.0231989	0.0537568	-0.000724016	0.0902155	1.04576	0.999276	1.09441
ORMDL3	GCST90199817	Indoleacetylglutamine levels	Simple mode	5	0.0713297	0.037616	0.130802	-0.00239759	0.145057	1.07394	0.997605	1.15611
ORMDL3	GCST90199817	Indoleacetylglutamine levels	Weighted mode	5	0.0612663	0.0270878	0.0865116	0.00817412	0.114358	1.06318	1.00821	1.12115
ORMDL3	GCST90199818	Mannitol/sorbitol levels	MR Egger	5	0.0144256	0.0369086	0.722014	-0.0579153	0.0867665	1.01453	0.94373	1.09064
ORMDL3	GCST90199818	Mannitol/sorbitol levels	Weighted median	5	0.00707242	0.0220493	0.748397	-0.0361443	0.0502891	1.0071	0.964501	1.05158
ORMDL3	GCST90199818	Mannitol/sorbitol levels	Inverse variance weighted	5	0.00692008	0.0205006	0.735699	-0.0332611	0.0471013	1.00694	0.967286	1.04823
ORMDL3	GCST90199818	Mannitol/sorbitol levels	Simple mode	5	0.0127658	0.0338494	0.725228	-0.053579	0.0791107	1.01285	0.947831	1.08232
ORMDL3	GCST90199818	Mannitol/sorbitol levels	Weighted mode	5	0.0104002	0.0234106	0.679837	-0.0354846	0.0562849	1.01045	0.965138	1.0579
ORMDL3	GCST90199819	Tryptophan betaine levels	MR Egger	5	0.00536897	0.0412708	0.904727	-0.0755218	0.0862597	1.00538	0.92726	1.09009
ORMDL3	GCST90199819	Tryptophan betaine levels	Weighted median	5	0.0173506	0.0223578	0.437724	-0.0264707	0.0611719	1.0175	0.973877	1.06308
ORMDL3	GCST90199819	Tryptophan betaine levels	Inverse variance weighted	5	0.0271273	0.0211326	0.199257	-0.0142926	0.0685472	1.0275	0.985809	1.07095
ORMDL3	GCST90199819	Tryptophan betaine levels	Simple mode	5	0.0608097	0.0411725	0.213744	-0.0198884	0.141508	1.0627	0.980308	1.15201
ORMDL3	GCST90199819	Tryptophan betaine levels	Weighted mode	5	0.0184364	0.0215491	0.440468	-0.0238	0.0606727	1.01861	0.976481	1.06255
ORMDL3	GCST90199820	Dihomo-linolenate (20:3n3 or n6) levels	MR Egger	5	-0.0187307	0.0405304	0.675435	-0.0981703	0.0607089	0.981444	0.906494	1.06259
ORMDL3	GCST90199820	Dihomo-linolenate (20:3n3 or n6) levels	Weighted median	5	-0.0116747	0.0215325	0.587688	-0.0538783	0.0305289	0.988393	0.947547	1.031
ORMDL3	GCST90199820	Dihomo-linolenate (20:3n3 or n6) levels	Inverse variance weighted	5	-0.00323956	0.0201627	0.872353	-0.0427585	0.0362794	0.996766	0.958143	1.03695
ORMDL3	GCST90199820	Dihomo-linolenate (20:3n3 or n6) levels	Simple mode	5	-0.0140037	0.0372657	0.72616	-0.0870444	0.0590371	0.986094	0.916636	1.06081
ORMDL3	GCST90199820	Dihomo-linolenate (20:3n3 or n6) levels	Weighted mode	5	-0.0117935	0.0223251	0.625267	-0.0555507	0.0319636	0.988276	0.945964	1.03248
ORMDL3	GCST90199821	1-linoleoyl-GPI (18:2) levels	MR Egger	5	0.0118459	0.0364006	0.766231	-0.0594993	0.0831911	1.01192	0.942236	1.08675
ORMDL3	GCST90199821	1-linoleoyl-GPI (18:2) levels	Weighted median	5	-0.0201157	0.0236481	0.394976	-0.0664659	0.0262345	0.980085	0.935695	1.02658
ORMDL3	GCST90199821	1-linoleoyl-GPI (18:2) levels	Inverse variance weighted	5	-0.00845604	0.020221	0.675815	-0.0480892	0.0311772	0.99158	0.953049	1.03167
ORMDL3	GCST90199821	1-linoleoyl-GPI (18:2) levels	Simple mode	5	-0.00290211	0.0378961	0.942634	-0.0771784	0.0713742	0.997102	0.925725	1.07398
ORMDL3	GCST90199821	1-linoleoyl-GPI (18:2) levels	Weighted mode	5	-0.0112464	0.0223718	0.641587	-0.0550951	0.0326022	0.988817	0.946395	1.03314
ORMDL3	GCST90199822	1-oleoyl-GPI (18:1) levels	MR Egger	5	0.00781532	0.0380735	0.850501	-0.0668088	0.0824394	1.00785	0.935374	1.08593
ORMDL3	GCST90199822	1-oleoyl-GPI (18:1) levels	Weighted median	5	-0.0132116	0.0242365	0.585676	-0.0607151	0.0342919	0.986875	0.941091	1.03489
ORMDL3	GCST90199822	1-oleoyl-GPI (18:1) levels	Inverse variance weighted	5	-0.0118046	0.0204942	0.564618	-0.0519733	0.0283641	0.988265	0.949354	1.02877
ORMDL3	GCST90199822	1-oleoyl-GPI (18:1) levels	Simple mode	5	-0.00772719	0.0353136	0.837505	-0.0769419	0.0614875	0.992303	0.925944	1.06342
ORMDL3	GCST90199822	1-oleoyl-GPI (18:1) levels	Weighted mode	5	-0.0101166	0.0244287	0.700023	-0.0579969	0.0377637	0.989934	0.943653	1.03849
ORMDL3	GCST90199823	O-cresol sulfate levels	MR Egger	5	0.0394775	0.0394031	0.390222	-0.0377525	0.116707	1.04027	0.962951	1.12379
ORMDL3	GCST90199823	O-cresol sulfate levels	Weighted median	5	0.030401	0.0236638	0.198895	-0.01598	0.0767821	1.03087	0.984147	1.07981
ORMDL3	GCST90199823	O-cresol sulfate levels	Inverse variance weighted	5	0.0275667	0.0218817	0.207739	-0.0153215	0.0704549	1.02795	0.984795	1.073
ORMDL3	GCST90199823	O-cresol sulfate levels	Simple mode	5	0.0310774	0.0336079	0.407455	-0.0347941	0.096949	1.03157	0.965804	1.1018
ORMDL3	GCST90199823	O-cresol sulfate levels	Weighted mode	5	0.0303217	0.023549	0.267332	-0.0158343	0.0764778	1.03079	0.98429	1.07948
ORMDL3	GCST90199824	4-vinylphenol sulfate levels	MR Egger	5	0.00741687	0.0370817	0.85426	-0.0652632	0.0800969	1.00744	0.936821	1.08339
ORMDL3	GCST90199824	4-vinylphenol sulfate levels	Weighted median	5	0.012695	0.0231569	0.583542	-0.0326924	0.0580825	1.01278	0.967836	1.0598
ORMDL3	GCST90199824	4-vinylphenol sulfate levels	Inverse variance weighted	5	0.0138219	0.0205901	0.502037	-0.0265346	0.0541784	1.01392	0.973814	1.05567
ORMDL3	GCST90199824	4-vinylphenol sulfate levels	Simple mode	5	0.0715753	0.0364205	0.120826	0.000191051	0.14296	1.0742	1.00019	1.15368
ORMDL3	GCST90199824	4-vinylphenol sulfate levels	Weighted mode	5	0.0164708	0.0244399	0.537294	-0.0314314	0.0643731	1.01661	0.969057	1.06649
ORMDL3	GCST90199825	Pyrraline levels	MR Egger	5	0.0105062	0.0378665	0.799453	-0.0637121	0.0847244	1.01056	0.938275	1.08842
ORMDL3	GCST90199825	Pyrraline levels	Weighted median	5	-0.0077227	0.0231867	0.739085	-0.0531687	0.0377233	0.992307	0.94822	1.03844
ORMDL3	GCST90199825	Pyrraline levels	Inverse variance weighted	5	-0.000821631	0.021056	0.968873	-0.0420914	0.0404481	0.999179	0.958782	1.04128
ORMDL3	GCST90199825	Pyrraline levels	Simple mode	5	-0.0108881	0.034099	0.765473	-0.0777221	0.0559459	0.989171	0.925221	1.05754
ORMDL3	GCST90199825	Pyrraline levels	Weighted mode	5	-0.00173673	0.0234496	0.944517	-0.0476978	0.0442244	0.998265	0.953422	1.04522
ORMDL3	GCST90199826	N6-acetyllysine levels	MR Egger	5	-0.0198986	0.0493325	0.713713	-0.11659	0.0767932	0.980298	0.88995	1.07982
ORMDL3	GCST90199826	N6-acetyllysine levels	Weighted median	5	-0.0190001	0.0226219	0.400964	-0.063339	0.0253388	0.981179	0.938625	1.02566
ORMDL3	GCST90199826	N6-acetyllysine levels	Inverse variance weighted	5	-0.0124777	0.0238649	0.60108	-0.0592529	0.0342975	0.9876	0.942468	1.03489
ORMDL3	GCST90199826	N6-acetyllysine levels	Simple mode	5	0.00911464	0.0467772	0.855005	-0.0825687	0.100798	1.00916	0.920748	1.10605
ORMDL3	GCST90199826	N6-acetyllysine levels	Weighted mode	5	-0.0191914	0.0225069	0.441879	-0.0633049	0.0249221	0.980992	0.938657	1.02524
ORMDL3	GCST90199827	Thymol sulfate levels	MR Egger	5	0.0112434	0.0374912	0.783836	-0.0622393	0.0847261	1.01131	0.939658	1.08842
ORMDL3	GCST90199827	Thymol sulfate levels	Weighted median	5	0.00981298	0.0233476	0.674267	-0.0359483	0.0555743	1.00986	0.96469	1.05715
ORMDL3	GCST90199827	Thymol sulfate levels	Inverse variance weighted	5	0.0206924	0.020803	0.319889	-0.0200814	0.0614663	1.02091	0.980119	1.06339
ORMDL3	GCST90199827	Thymol sulfate levels	Simple mode	5	0.0115364	0.0360476	0.764964	-0.059117	0.0821898	1.0116	0.942596	1.08566
ORMDL3	GCST90199827	Thymol sulfate levels	Weighted mode	5	0.0140189	0.0240817	0.591706	-0.0331812	0.0612191	1.01412	0.967363	1.06313
ORMDL3	GCST90199828	N-acetylserine levels	MR Egger	5	0.0361824	0.0347505	0.374312	-0.0319285	0.104293	1.03684	0.968576	1.10993
ORMDL3	GCST90199828	N-acetylserine levels	Weighted median	5	0.00383953	0.0213388	0.857206	-0.0379845	0.0456636	1.00385	0.962728	1.04672
ORMDL3	GCST90199828	N-acetylserine levels	Inverse variance weighted	5	0.000864347	0.0193	0.964279	-0.0369637	0.0386924	1.00086	0.963711	1.03945
ORMDL3	GCST90199828	N-acetylserine levels	Simple mode	5	0.00909153	0.0297852	0.77541	-0.0492874	0.0674705	1.00913	0.951907	1.0698
ORMDL3	GCST90199828	N-acetylserine levels	Weighted mode	5	0.00311636	0.0198302	0.882738	-0.0357509	0.0419836	1.00312	0.964881	1.04288
ORMDL3	GCST90199829	3-methyladipate levels	MR Egger	5	0.0728634	0.0432813	0.19087	-0.0119679	0.157695	1.07558	0.988103	1.17081
ORMDL3	GCST90199829	3-methyladipate levels	Weighted median	5	0.054247	0.0263761	0.0397177	0.00254985	0.105944	1.05575	1.00255	1.11176
ORMDL3	GCST90199829	3-methyladipate levels	Inverse variance weighted	5	0.0340822	0.0246342	0.166502	-0.0142009	0.0823652	1.03467	0.9859	1.08585
ORMDL3	GCST90199829	3-methyladipate levels	Simple mode	5	0.0498275	0.0470207	0.349032	-0.0423331	0.141988	1.05109	0.95855	1.15256
ORMDL3	GCST90199829	3-methyladipate levels	Weighted mode	5	0.0331972	0.0271883	0.28913	-0.0200919	0.0864863	1.03375	0.980109	1.09034
ORMDL3	GCST90199830	4-ethylphenylsulfate levels	MR Egger	5	0.0363714	0.0596073	0.584855	-0.0804588	0.153202	1.03704	0.922693	1.16556
ORMDL3	GCST90199830	4-ethylphenylsulfate levels	Weighted median	5	0.0121915	0.0236612	0.606375	-0.0341844	0.0585675	1.01227	0.966393	1.06032
ORMDL3	GCST90199830	4-ethylphenylsulfate levels	Inverse variance weighted	5	0.0161055	0.029451	0.584476	-0.0416185	0.0738295	1.01624	0.959236	1.07662
ORMDL3	GCST90199830	4-ethylphenylsulfate levels	Simple mode	5	-0.0169222	0.0446088	0.723709	-0.104355	0.070511	0.98322	0.900905	1.07306
ORMDL3	GCST90199830	4-ethylphenylsulfate levels	Weighted mode	5	0.0105082	0.0248872	0.694562	-0.0382707	0.0592871	1.01056	0.962452	1.06108
ORMDL3	GCST90199831	1-stearoyl-2-oleoyl-GPE (18:0/18:1) levels	MR Egger	5	-0.00774474	0.0418711	0.865054	-0.0898121	0.0743226	0.992285	0.914103	1.07715
ORMDL3	GCST90199831	1-stearoyl-2-oleoyl-GPE (18:0/18:1) levels	Weighted median	5	0.0113125	0.0263707	0.667937	-0.0403741	0.0629991	1.01138	0.96043	1.06503
ORMDL3	GCST90199831	1-stearoyl-2-oleoyl-GPE (18:0/18:1) levels	Inverse variance weighted	5	-0.0189399	0.0205529	0.356781	-0.0592236	0.0213439	0.981238	0.942496	1.02157
ORMDL3	GCST90199831	1-stearoyl-2-oleoyl-GPE (18:0/18:1) levels	Simple mode	5	0.00869841	0.0436905	0.851902	-0.076935	0.0943318	1.00874	0.92595	1.09892
ORMDL3	GCST90199831	1-stearoyl-2-oleoyl-GPE (18:0/18:1) levels	Weighted mode	5	0.0116145	0.0260883	0.679206	-0.0395185	0.0627475	1.01168	0.961252	1.06476
ORMDL3	GCST90199832	Dimethylarginine (sdma + adma) levels	MR Egger	5	0.00774798	0.0356234	0.841774	-0.062074	0.0775699	1.00778	0.939813	1.08066
ORMDL3	GCST90199832	Dimethylarginine (sdma + adma) levels	Weighted median	5	0.0244996	0.022083	0.267245	-0.0187832	0.0677823	1.0248	0.981392	1.07013
ORMDL3	GCST90199832	Dimethylarginine (sdma + adma) levels	Inverse variance weighted	5	0.0255834	0.0197808	0.195892	-0.013187	0.0643537	1.02591	0.9869	1.06647
ORMDL3	GCST90199832	Dimethylarginine (sdma + adma) levels	Simple mode	5	0.0517297	0.0342288	0.205244	-0.0153589	0.118818	1.05309	0.984758	1.12617
ORMDL3	GCST90199832	Dimethylarginine (sdma + adma) levels	Weighted mode	5	0.0254332	0.0209462	0.291449	-0.0156215	0.0664878	1.02576	0.9845	1.06875
ORMDL3	GCST90199833	Hexanoylglutamine levels	MR Egger	5	0.0146153	0.0498846	0.788633	-0.0831585	0.112389	1.01472	0.920205	1.11895
ORMDL3	GCST90199833	Hexanoylglutamine levels	Weighted median	5	-0.00141448	0.0223352	0.949504	-0.0451915	0.0423625	0.998587	0.955814	1.04327
ORMDL3	GCST90199833	Hexanoylglutamine levels	Inverse variance weighted	5	0.00871064	0.0240769	0.717514	-0.0384801	0.0559014	1.00875	0.962251	1.05749
ORMDL3	GCST90199833	Hexanoylglutamine levels	Simple mode	5	-0.00494031	0.0376841	0.902027	-0.0788012	0.0689206	0.995072	0.924224	1.07135
ORMDL3	GCST90199833	Hexanoylglutamine levels	Weighted mode	5	-0.0020443	0.0212476	0.927979	-0.0436897	0.0396011	0.997958	0.957251	1.0404
ORMDL3	GCST90199834	Gamma-glutamylalanine levels	MR Egger	5	-0.00529861	0.0391393	0.900886	-0.0820116	0.0714144	0.994715	0.921261	1.07403
ORMDL3	GCST90199834	Gamma-glutamylalanine levels	Weighted median	5	0.000959181	0.0235871	0.967563	-0.0452715	0.0471899	1.00096	0.955738	1.04832
ORMDL3	GCST90199834	Gamma-glutamylalanine levels	Inverse variance weighted	5	0.0047951	0.021753	0.825533	-0.0378408	0.0474309	1.00481	0.962866	1.04857
ORMDL3	GCST90199834	Gamma-glutamylalanine levels	Simple mode	5	0.00888197	0.0375969	0.824849	-0.0648079	0.0825718	1.00892	0.937248	1.08608
ORMDL3	GCST90199834	Gamma-glutamylalanine levels	Weighted mode	5	0.00888197	0.0252291	0.742564	-0.0405671	0.058331	1.00892	0.960245	1.06007
ORMDL3	GCST90199835	5alpha-androstan-3beta,17beta-diol disulfate levels	MR Egger	5	0.0335445	0.0315558	0.365756	-0.0283049	0.0953939	1.03411	0.972092	1.10009
ORMDL3	GCST90199835	5alpha-androstan-3beta,17beta-diol disulfate levels	Weighted median	5	0.0144823	0.018306	0.428871	-0.0213974	0.0503621	1.01459	0.97883	1.05165
ORMDL3	GCST90199835	5alpha-androstan-3beta,17beta-diol disulfate levels	Inverse variance weighted	5	0.0218581	0.0175229	0.212251	-0.0124868	0.056203	1.0221	0.987591	1.05781
ORMDL3	GCST90199835	5alpha-androstan-3beta,17beta-diol disulfate levels	Simple mode	5	0.0205127	0.0265264	0.482507	-0.0314791	0.0725045	1.02072	0.969011	1.0752
ORMDL3	GCST90199835	5alpha-androstan-3beta,17beta-diol disulfate levels	Weighted mode	5	0.0190732	0.019487	0.383116	-0.0191214	0.0572678	1.01926	0.98106	1.05894
ORMDL3	GCST90199836	N-methylproline levels	MR Egger	5	0.0119564	0.0372039	0.769014	-0.0609632	0.0848761	1.01203	0.940858	1.08858
ORMDL3	GCST90199836	N-methylproline levels	Weighted median	5	0.000768307	0.0215286	0.971531	-0.0414277	0.0429643	1.00077	0.959419	1.0439
ORMDL3	GCST90199836	N-methylproline levels	Inverse variance weighted	5	0.00301341	0.0206632	0.884052	-0.0374864	0.0435132	1.00302	0.963208	1.04447
ORMDL3	GCST90199836	N-methylproline levels	Simple mode	5	0.00773952	0.0321986	0.821862	-0.0553698	0.0708489	1.00777	0.946135	1.07342
ORMDL3	GCST90199836	N-methylproline levels	Weighted mode	5	7.92028e-05	0.0218951	0.997287	-0.0428352	0.0429936	1.00008	0.958069	1.04393
ORMDL3	GCST90199837	Carotenoid levels (cryptoxanthin)	MR Egger	5	-0.00291296	0.0420251	0.949101	-0.0852822	0.0794563	0.997091	0.918253	1.0827
ORMDL3	GCST90199837	Carotenoid levels (cryptoxanthin)	Weighted median	5	-0.0177892	0.0213458	0.404631	-0.059627	0.0240487	0.982368	0.942116	1.02434
ORMDL3	GCST90199837	Carotenoid levels (cryptoxanthin)	Inverse variance weighted	5	-0.0114654	0.0204123	0.574327	-0.0514735	0.0285427	0.9886	0.949829	1.02895
ORMDL3	GCST90199837	Carotenoid levels (cryptoxanthin)	Simple mode	5	-0.0564938	0.0365836	0.197412	-0.128198	0.01521	0.945072	0.879679	1.01533
ORMDL3	GCST90199837	Carotenoid levels (cryptoxanthin)	Weighted mode	5	-0.0192999	0.0217566	0.425154	-0.0619429	0.0233432	0.980885	0.939937	1.02362
ORMDL3	GCST90199838	5alpha-pregnan-3beta,20alpha-diol disulfate levels	MR Egger	5	0.0233825	0.0376494	0.578553	-0.0504103	0.0971754	1.02366	0.950839	1.10205
ORMDL3	GCST90199838	5alpha-pregnan-3beta,20alpha-diol disulfate levels	Weighted median	5	0.0136524	0.0226215	0.546167	-0.0306857	0.0579904	1.01375	0.96978	1.0597
ORMDL3	GCST90199838	5alpha-pregnan-3beta,20alpha-diol disulfate levels	Inverse variance weighted	5	0.00983103	0.020549	0.632352	-0.030445	0.0501071	1.00988	0.970014	1.05138
ORMDL3	GCST90199838	5alpha-pregnan-3beta,20alpha-diol disulfate levels	Simple mode	5	-0.0256527	0.0357902	0.513151	-0.0958015	0.0444962	0.974674	0.908644	1.0455
ORMDL3	GCST90199838	5alpha-pregnan-3beta,20alpha-diol disulfate levels	Weighted mode	5	0.0141197	0.0223865	0.562461	-0.0297578	0.0579973	1.01422	0.970681	1.05971
ORMDL3	GCST90199839	Taurocholenate sulfate levels	MR Egger	5	0.00778763	0.0371096	0.847225	-0.0649472	0.0805224	1.00782	0.937117	1.08385
ORMDL3	GCST90199839	Taurocholenate sulfate levels	Weighted median	5	0.017095	0.022257	0.442445	-0.0265288	0.0607187	1.01724	0.97382	1.0626
ORMDL3	GCST90199839	Taurocholenate sulfate levels	Inverse variance weighted	5	0.0229059	0.0206187	0.266598	-0.0175067	0.0633186	1.02317	0.982646	1.06537
ORMDL3	GCST90199839	Taurocholenate sulfate levels	Simple mode	5	0.105497	0.0368471	0.0457863	0.0332764	0.177717	1.11126	1.03384	1.19449
ORMDL3	GCST90199839	Taurocholenate sulfate levels	Weighted mode	5	0.0160958	0.0227602	0.518471	-0.0285141	0.0607057	1.01623	0.971889	1.06259
ORMDL3	GCST90199840	Pregnenediol disulfate (C21H34O8S2) levels	MR Egger	5	0.0405984	0.032821	0.304102	-0.0237308	0.104927	1.04143	0.976549	1.11063
ORMDL3	GCST90199840	Pregnenediol disulfate (C21H34O8S2) levels	Weighted median	5	0.00700383	0.0196537	0.721569	-0.0315174	0.0455251	1.00703	0.968974	1.04658
ORMDL3	GCST90199840	Pregnenediol disulfate (C21H34O8S2) levels	Inverse variance weighted	5	0.00233881	0.0182309	0.897921	-0.0333939	0.0380715	1.00234	0.967158	1.03881
ORMDL3	GCST90199840	Pregnenediol disulfate (C21H34O8S2) levels	Simple mode	5	0.00423798	0.0284912	0.888951	-0.0516048	0.0600808	1.00425	0.949704	1.06192
ORMDL3	GCST90199840	Pregnenediol disulfate (C21H34O8S2) levels	Weighted mode	5	0.00755937	0.017787	0.692705	-0.0273031	0.0424218	1.00759	0.973066	1.04333
ORMDL3	GCST90199841	Glycocholenate sulfate levels	MR Egger	5	0.00617917	0.0367824	0.877276	-0.0659142	0.0782726	1.0062	0.936211	1.08142
ORMDL3	GCST90199841	Glycocholenate sulfate levels	Weighted median	5	0.00550992	0.0215693	0.798374	-0.036766	0.0477858	1.00553	0.963902	1.04895
ORMDL3	GCST90199841	Glycocholenate sulfate levels	Inverse variance weighted	5	0.00686886	0.0204267	0.736668	-0.0331675	0.0469052	1.00689	0.967377	1.04802
ORMDL3	GCST90199841	Glycocholenate sulfate levels	Simple mode	5	0.00510765	0.0311272	0.877618	-0.0559017	0.066117	1.00512	0.945632	1.06835
ORMDL3	GCST90199841	Glycocholenate sulfate levels	Weighted mode	5	0.00544679	0.0227811	0.822785	-0.0392042	0.0500978	1.00546	0.961554	1.05137
ORMDL3	GCST90199842	Androstenediol (3beta,17beta) disulfate (1) levels	MR Egger	5	0.0552056	0.0336532	0.199451	-0.0107546	0.121166	1.05676	0.989303	1.12881
ORMDL3	GCST90199842	Androstenediol (3beta,17beta) disulfate (1) levels	Weighted median	5	0.016478	0.0200438	0.41102	-0.0228079	0.0557639	1.01661	0.97745	1.05735
ORMDL3	GCST90199842	Androstenediol (3beta,17beta) disulfate (1) levels	Inverse variance weighted	5	0.0111054	0.0188515	0.555794	-0.0258435	0.0480543	1.01117	0.974488	1.04923
ORMDL3	GCST90199842	Androstenediol (3beta,17beta) disulfate (1) levels	Simple mode	5	0.017857	0.0290675	0.572221	-0.0391154	0.0748293	1.01802	0.96164	1.0777
ORMDL3	GCST90199842	Androstenediol (3beta,17beta) disulfate (1) levels	Weighted mode	5	0.0144708	0.0190941	0.490725	-0.0229536	0.0518953	1.01458	0.977308	1.05327
ORMDL3	GCST90199843	Chiro-inositol levels	MR Egger	5	0.0167261	0.0507223	0.763266	-0.0826896	0.116142	1.01687	0.920637	1.12316
ORMDL3	GCST90199843	Chiro-inositol levels	Weighted median	5	-0.000716002	0.0298426	0.980858	-0.0592075	0.0577755	0.999284	0.942511	1.05948
ORMDL3	GCST90199843	Chiro-inositol levels	Inverse variance weighted	5	0.00143163	0.0282592	0.959596	-0.0539564	0.0568197	1.00143	0.947473	1.05846
ORMDL3	GCST90199843	Chiro-inositol levels	Simple mode	5	-0.0023359	0.0418384	0.958154	-0.0843391	0.0796673	0.997667	0.91912	1.08293
ORMDL3	GCST90199843	Chiro-inositol levels	Weighted mode	5	-0.000325301	0.0317236	0.992309	-0.0625035	0.0618529	0.999675	0.93941	1.06381
ORMDL3	GCST90199844	1-palmitoyl-2-linoleoyl-GPE (16:0/18:2) levels	MR Egger	5	0.001415	0.0369222	0.971837	-0.0709525	0.0737825	1.00142	0.931506	1.07657
ORMDL3	GCST90199844	1-palmitoyl-2-linoleoyl-GPE (16:0/18:2) levels	Weighted median	5	-0.0210934	0.0233339	0.366005	-0.0668278	0.024641	0.979128	0.935356	1.02495
ORMDL3	GCST90199844	1-palmitoyl-2-linoleoyl-GPE (16:0/18:2) levels	Inverse variance weighted	5	-0.0190735	0.02051	0.35239	-0.059273	0.021126	0.981107	0.942449	1.02135
ORMDL3	GCST90199844	1-palmitoyl-2-linoleoyl-GPE (16:0/18:2) levels	Simple mode	5	-0.0323012	0.0369101	0.430906	-0.104645	0.0400427	0.968215	0.900644	1.04086
ORMDL3	GCST90199844	1-palmitoyl-2-linoleoyl-GPE (16:0/18:2) levels	Weighted mode	5	-0.0141285	0.0228475	0.569798	-0.0589097	0.0306527	0.985971	0.942792	1.03113
ORMDL3	GCST90199845	Sphinganine-1-phosphate levels	MR Egger	5	-0.101211	0.0464838	0.117642	-0.192319	-0.0101029	0.903742	0.825043	0.989948
ORMDL3	GCST90199845	Sphinganine-1-phosphate levels	Weighted median	5	-0.0413472	0.0220426	0.0606841	-0.0845506	0.00185619	0.959496	0.918925	1.00186
ORMDL3	GCST90199845	Sphinganine-1-phosphate levels	Inverse variance weighted	5	-0.0318426	0.0321829	0.322454	-0.094921	0.0312358	0.968659	0.909445	1.03173
ORMDL3	GCST90199845	Sphinganine-1-phosphate levels	Simple mode	5	-0.0394894	0.0392948	0.37178	-0.116507	0.0375283	0.96128	0.890024	1.03824
ORMDL3	GCST90199845	Sphinganine-1-phosphate levels	Weighted mode	5	-0.0394894	0.0232973	0.165317	-0.0851521	0.00617332	0.96128	0.918373	1.00619
ORMDL3	GCST90199846	Glycosyl-N-stearoyl-sphingosine (d18:1/18:0) levels	MR Egger	5	-0.0602175	0.0554733	0.357128	-0.168945	0.0485101	0.94156	0.844555	1.04971
ORMDL3	GCST90199846	Glycosyl-N-stearoyl-sphingosine (d18:1/18:0) levels	Weighted median	5	-0.00901935	0.0250374	0.718671	-0.0580926	0.0400539	0.991021	0.943563	1.04087
ORMDL3	GCST90199846	Glycosyl-N-stearoyl-sphingosine (d18:1/18:0) levels	Inverse variance weighted	5	-0.00456415	0.0325151	0.888368	-0.0682938	0.0591655	0.995446	0.933986	1.06095
ORMDL3	GCST90199846	Glycosyl-N-stearoyl-sphingosine (d18:1/18:0) levels	Simple mode	5	0.0354454	0.0476612	0.498371	-0.0579705	0.128861	1.03608	0.943678	1.13753
ORMDL3	GCST90199846	Glycosyl-N-stearoyl-sphingosine (d18:1/18:0) levels	Weighted mode	5	-0.0108141	0.0237939	0.673047	-0.0574502	0.0358219	0.989244	0.944169	1.03647
ORMDL3	GCST90199847	4-allylphenol sulfate levels	MR Egger	5	0.000554967	0.0494002	0.991742	-0.0962695	0.0973794	1.00056	0.908219	1.10228
ORMDL3	GCST90199847	4-allylphenol sulfate levels	Weighted median	5	-0.00264026	0.0215468	0.902474	-0.0448719	0.0395914	0.997363	0.95612	1.04039
ORMDL3	GCST90199847	4-allylphenol sulfate levels	Inverse variance weighted	5	0.00323107	0.0237687	0.891871	-0.0433556	0.0498178	1.00324	0.957571	1.05108
ORMDL3	GCST90199847	4-allylphenol sulfate levels	Simple mode	5	-0.00566538	0.0291289	0.855268	-0.0627579	0.0514272	0.994351	0.939171	1.05277
ORMDL3	GCST90199847	4-allylphenol sulfate levels	Weighted mode	5	-0.000874996	0.0221297	0.970355	-0.0442492	0.0424993	0.999125	0.956715	1.04342
ORMDL3	GCST90199848	Succinylcarnitine levels	MR Egger	5	-0.0199703	0.0361587	0.619228	-0.0908415	0.0509008	0.980228	0.913162	1.05222
ORMDL3	GCST90199848	Succinylcarnitine levels	Weighted median	5	0.0160489	0.0219371	0.464422	-0.0269479	0.0590457	1.01618	0.973412	1.06082
ORMDL3	GCST90199848	Succinylcarnitine levels	Inverse variance weighted	5	0.0169753	0.0200883	0.398092	-0.0223977	0.0563483	1.01712	0.977851	1.05797
ORMDL3	GCST90199848	Succinylcarnitine levels	Simple mode	5	0.0150366	0.029362	0.635551	-0.0425129	0.0725862	1.01515	0.958378	1.07529
ORMDL3	GCST90199848	Succinylcarnitine levels	Weighted mode	5	0.018317	0.0212623	0.437555	-0.0233571	0.0599911	1.01849	0.976914	1.06183
ORMDL3	GCST90199849	21-hydroxypregnenolone disulfate levels	MR Egger	5	0.00222134	0.0351516	0.953588	-0.0666759	0.0711186	1.00222	0.935498	1.07371
ORMDL3	GCST90199849	21-hydroxypregnenolone disulfate levels	Weighted median	5	-0.00221651	0.0212441	0.916903	-0.043855	0.039422	0.997786	0.957093	1.04021
ORMDL3	GCST90199849	21-hydroxypregnenolone disulfate levels	Inverse variance weighted	5	-0.00632766	0.0195188	0.7458	-0.0445845	0.0319292	0.993692	0.956395	1.03244
ORMDL3	GCST90199849	21-hydroxypregnenolone disulfate levels	Simple mode	5	-0.019341	0.0297481	0.551041	-0.0776473	0.0389652	0.980845	0.925291	1.03973
ORMDL3	GCST90199849	21-hydroxypregnenolone disulfate levels	Weighted mode	5	-0.00331195	0.0204166	0.878998	-0.0433285	0.0367046	0.996694	0.957597	1.03739
ORMDL3	GCST90199850	5alpha-androstan-3alpha,17alpha-diol monosulfate levels	MR Egger	5	0.0425743	0.0443154	0.407569	-0.0442838	0.129433	1.04349	0.956682	1.13818
ORMDL3	GCST90199850	5alpha-androstan-3alpha,17alpha-diol monosulfate levels	Weighted median	5	0.012717	0.0251998	0.613807	-0.0366747	0.0621087	1.0128	0.96399	1.06408
ORMDL3	GCST90199850	5alpha-androstan-3alpha,17alpha-diol monosulfate levels	Inverse variance weighted	5	0.0202057	0.023908	0.398031	-0.026654	0.0670653	1.02041	0.973698	1.06937
ORMDL3	GCST90199850	5alpha-androstan-3alpha,17alpha-diol monosulfate levels	Simple mode	5	0.0372613	0.040889	0.413699	-0.0428811	0.117404	1.03796	0.958025	1.12457
ORMDL3	GCST90199850	5alpha-androstan-3alpha,17alpha-diol monosulfate levels	Weighted mode	5	0.0165115	0.0254692	0.552131	-0.0334081	0.0664311	1.01665	0.967144	1.06869
ORMDL3	GCST90199851	Androstenediol (3beta,17beta) disulfate (2) levels	MR Egger	5	0.0176956	0.0330333	0.629341	-0.0470497	0.0824409	1.01785	0.95404	1.08593
ORMDL3	GCST90199851	Androstenediol (3beta,17beta) disulfate (2) levels	Weighted median	5	0.00314642	0.0196897	0.873038	-0.0354454	0.0417382	1.00315	0.965175	1.04262
ORMDL3	GCST90199851	Androstenediol (3beta,17beta) disulfate (2) levels	Inverse variance weighted	5	0.000217774	0.0183547	0.990534	-0.0357574	0.036193	1.00022	0.964874	1.03686
ORMDL3	GCST90199851	Androstenediol (3beta,17beta) disulfate (2) levels	Simple mode	5	-0.00175139	0.0296871	0.955786	-0.0599381	0.0564353	0.99825	0.941823	1.05806
ORMDL3	GCST90199851	Androstenediol (3beta,17beta) disulfate (2) levels	Weighted mode	5	0.00396238	0.0196929	0.850353	-0.0346357	0.0425605	1.00397	0.965957	1.04348
ORMDL3	GCST90199852	5alpha-androstan-3beta,17alpha-diol disulfate levels	MR Egger	5	0.127295	0.0523312	0.0931236	0.0247253	0.229864	1.13575	1.02503	1.25843
ORMDL3	GCST90199852	5alpha-androstan-3beta,17alpha-diol disulfate levels	Weighted median	5	0.0364446	0.0256181	0.154849	-0.0137668	0.0866559	1.03712	0.986327	1.09052
ORMDL3	GCST90199852	5alpha-androstan-3beta,17alpha-diol disulfate levels	Inverse variance weighted	5	0.0346301	0.0399921	0.386531	-0.0437543	0.113015	1.03524	0.957189	1.11965
ORMDL3	GCST90199852	5alpha-androstan-3beta,17alpha-diol disulfate levels	Simple mode	5	0.0131457	0.0394612	0.755766	-0.0641984	0.0904897	1.01323	0.937819	1.09471
ORMDL3	GCST90199852	5alpha-androstan-3beta,17alpha-diol disulfate levels	Weighted mode	5	0.0148474	0.0239422	0.56875	-0.0320792	0.0617741	1.01496	0.96843	1.06372
ORMDL3	GCST90199853	5alpha-pregnan-3beta,20beta-diol monosulfate (1) levels	MR Egger	5	0.00338342	0.0376631	0.934081	-0.0704363	0.0772031	1.00339	0.931987	1.08026
ORMDL3	GCST90199853	5alpha-pregnan-3beta,20beta-diol monosulfate (1) levels	Weighted median	5	0.0148923	0.0224626	0.507341	-0.0291343	0.058919	1.015	0.971286	1.06069
ORMDL3	GCST90199853	5alpha-pregnan-3beta,20beta-diol monosulfate (1) levels	Inverse variance weighted	5	0.0164974	0.0208941	0.429778	-0.0244551	0.0574499	1.01663	0.975842	1.05913
ORMDL3	GCST90199853	5alpha-pregnan-3beta,20beta-diol monosulfate (1) levels	Simple mode	5	0.0554467	0.0310038	0.14823	-0.00532084	0.116214	1.05701	0.994693	1.12324
ORMDL3	GCST90199853	5alpha-pregnan-3beta,20beta-diol monosulfate (1) levels	Weighted mode	5	0.01287	0.0244318	0.626211	-0.0350163	0.0607564	1.01295	0.96559	1.06264
ORMDL3	GCST90199854	5alpha-pregnan-3beta,20alpha-diol monosulfate (2) levels	MR Egger	5	0.0219558	0.0372931	0.597429	-0.0511388	0.0950503	1.0222	0.950147	1.09971
ORMDL3	GCST90199854	5alpha-pregnan-3beta,20alpha-diol monosulfate (2) levels	Weighted median	5	0.0203514	0.0219407	0.353634	-0.0226524	0.0633551	1.02056	0.977602	1.06541
ORMDL3	GCST90199854	5alpha-pregnan-3beta,20alpha-diol monosulfate (2) levels	Inverse variance weighted	5	0.0179477	0.0207224	0.386436	-0.0226683	0.0585636	1.01811	0.977587	1.06031
ORMDL3	GCST90199854	5alpha-pregnan-3beta,20alpha-diol monosulfate (2) levels	Simple mode	5	0.0196043	0.0318707	0.571746	-0.0428622	0.0820708	1.0198	0.958043	1.08553
ORMDL3	GCST90199854	5alpha-pregnan-3beta,20alpha-diol monosulfate (2) levels	Weighted mode	5	0.0190068	0.0210357	0.417327	-0.022223	0.0602367	1.01919	0.978022	1.06209
ORMDL3	GCST90199855	5alpha-androstan-3beta,17beta-diol monosulfate (2) levels	MR Egger	5	0.039101	0.037297	0.371481	-0.034001	0.112203	1.03988	0.966571	1.11874
ORMDL3	GCST90199855	5alpha-androstan-3beta,17beta-diol monosulfate (2) levels	Weighted median	5	0.00707734	0.0212589	0.739201	-0.0345901	0.0487448	1.0071	0.966001	1.04995
ORMDL3	GCST90199855	5alpha-androstan-3beta,17beta-diol monosulfate (2) levels	Inverse variance weighted	5	0.00520995	0.0207624	0.801867	-0.0354844	0.0459043	1.00522	0.965138	1.04697
ORMDL3	GCST90199855	5alpha-androstan-3beta,17beta-diol monosulfate (2) levels	Simple mode	5	0.0208872	0.0322276	0.552236	-0.0422789	0.0840532	1.02111	0.958602	1.08769
ORMDL3	GCST90199855	5alpha-androstan-3beta,17beta-diol monosulfate (2) levels	Weighted mode	5	0.00534513	0.024941	0.840787	-0.0435392	0.0542295	1.00536	0.957395	1.05573
ORMDL3	GCST90199856	Androstenediol (3alpha, 17alpha) monosulfate (3) levels	MR Egger	5	0.0177395	0.0326191	0.624365	-0.046194	0.081673	1.0179	0.954857	1.0851
ORMDL3	GCST90199856	Androstenediol (3alpha, 17alpha) monosulfate (3) levels	Weighted median	5	-0.00855451	0.019062	0.653596	-0.0459161	0.028807	0.991482	0.955122	1.02923
ORMDL3	GCST90199856	Androstenediol (3alpha, 17alpha) monosulfate (3) levels	Inverse variance weighted	5	-0.00515186	0.0181027	0.775958	-0.0406332	0.0303295	0.994861	0.960181	1.03079
ORMDL3	GCST90199856	Androstenediol (3alpha, 17alpha) monosulfate (3) levels	Simple mode	5	0.0025427	0.0296819	0.935849	-0.0556338	0.0607192	1.00255	0.945885	1.0626
ORMDL3	GCST90199856	Androstenediol (3alpha, 17alpha) monosulfate (3) levels	Weighted mode	5	-0.00792297	0.0197005	0.708122	-0.0465359	0.03069	0.992108	0.95453	1.03117
ORMDL3	GCST90199857	5alpha-pregnan-diol disulfate levels	MR Egger	5	0.0458304	0.0518457	0.44181	-0.0557872	0.147448	1.0469	0.94574	1.15887
ORMDL3	GCST90199857	5alpha-pregnan-diol disulfate levels	Weighted median	5	0.0340376	0.032084	0.288739	-0.0288469	0.0969222	1.03462	0.971565	1.10177
ORMDL3	GCST90199857	5alpha-pregnan-diol disulfate levels	Inverse variance weighted	5	0.0325344	0.0288479	0.259409	-0.0240076	0.0890763	1.03307	0.976278	1.09316
ORMDL3	GCST90199857	5alpha-pregnan-diol disulfate levels	Simple mode	5	0.0356584	0.0439419	0.46261	-0.0504676	0.121784	1.0363	0.950785	1.12951
ORMDL3	GCST90199857	5alpha-pregnan-diol disulfate levels	Weighted mode	5	0.0347389	0.032654	0.347357	-0.029263	0.0987407	1.03535	0.971161	1.10378
ORMDL3	GCST90199858	5alpha-androstan-3alpha,17beta-diol monosulfate (1) levels	MR Egger	5	0.0455101	0.0369379	0.305684	-0.0268881	0.117908	1.04656	0.97347	1.12514
ORMDL3	GCST90199858	5alpha-androstan-3alpha,17beta-diol monosulfate (1) levels	Weighted median	5	0.0105143	0.0216126	0.626622	-0.0318465	0.052875	1.01057	0.968655	1.0543
ORMDL3	GCST90199858	5alpha-androstan-3alpha,17beta-diol monosulfate (1) levels	Inverse variance weighted	5	0.0114208	0.0208283	0.583463	-0.0294026	0.0522442	1.01149	0.971025	1.05363
ORMDL3	GCST90199858	5alpha-androstan-3alpha,17beta-diol monosulfate (1) levels	Simple mode	5	0.0292806	0.0364733	0.467082	-0.042207	0.100768	1.02971	0.958671	1.10602
ORMDL3	GCST90199858	5alpha-androstan-3alpha,17beta-diol monosulfate (1) levels	Weighted mode	5	0.00967392	0.0215416	0.67663	-0.0325476	0.0518955	1.00972	0.967976	1.05327
ORMDL3	GCST90199859	5alpha-androstan-3alpha,17beta-diol disulfate levels	MR Egger	5	-0.0109544	0.0397989	0.800997	-0.0889603	0.0670515	0.989105	0.914882	1.06935
ORMDL3	GCST90199859	5alpha-androstan-3alpha,17beta-diol disulfate levels	Weighted median	5	0.00380477	0.0234121	0.870902	-0.0420829	0.0496925	1.00381	0.95879	1.05095
ORMDL3	GCST90199859	5alpha-androstan-3alpha,17beta-diol disulfate levels	Inverse variance weighted	5	0.0132789	0.0218318	0.543032	-0.0295115	0.0560693	1.01337	0.97092	1.05767
ORMDL3	GCST90199859	5alpha-androstan-3alpha,17beta-diol disulfate levels	Simple mode	5	0.0940205	0.0460743	0.110864	0.00371487	0.184326	1.09858	1.00372	1.20241
ORMDL3	GCST90199859	5alpha-androstan-3alpha,17beta-diol disulfate levels	Weighted mode	5	0.00220069	0.0226542	0.927286	-0.0422016	0.046603	1.0022	0.958676	1.04771
ORMDL3	GCST90199860	Andro steroid monosulfate C19H28O6S (1) levels	MR Egger	5	-0.022756	0.038042	0.591867	-0.0973184	0.0518063	0.977501	0.907267	1.05317
ORMDL3	GCST90199860	Andro steroid monosulfate C19H28O6S (1) levels	Weighted median	5	0.0112011	0.0232852	0.630488	-0.0344379	0.0568402	1.01126	0.966148	1.05849
ORMDL3	GCST90199860	Andro steroid monosulfate C19H28O6S (1) levels	Inverse variance weighted	5	0.00842654	0.0211156	0.689844	-0.03296	0.0498131	1.00846	0.967577	1.05107
ORMDL3	GCST90199860	Andro steroid monosulfate C19H28O6S (1) levels	Simple mode	5	-0.0380879	0.0411133	0.406667	-0.11867	0.0424942	0.962628	0.888101	1.04341
ORMDL3	GCST90199860	Andro steroid monosulfate C19H28O6S (1) levels	Weighted mode	5	0.0100563	0.0236873	0.693008	-0.0363707	0.0564833	1.01011	0.964283	1.05811
ORMDL3	GCST90199861	Pregnenediol sulfate (C21H34O5S) levels	MR Egger	5	0.0179291	0.0316617	0.610804	-0.0441279	0.0799861	1.01809	0.956832	1.08327
ORMDL3	GCST90199861	Pregnenediol sulfate (C21H34O5S) levels	Weighted median	5	0.0123735	0.019504	0.525816	-0.0258544	0.0506013	1.01245	0.974477	1.0519
ORMDL3	GCST90199861	Pregnenediol sulfate (C21H34O5S) levels	Inverse variance weighted	5	0.00717866	0.0175827	0.683068	-0.0272834	0.0416407	1.0072	0.973085	1.04252
ORMDL3	GCST90199861	Pregnenediol sulfate (C21H34O5S) levels	Simple mode	5	-0.0195132	0.0299127	0.549771	-0.0781422	0.0391157	0.980676	0.924833	1.03989
ORMDL3	GCST90199861	Pregnenediol sulfate (C21H34O5S) levels	Weighted mode	5	0.0168447	0.0212312	0.471957	-0.0247685	0.0584579	1.01699	0.975536	1.0602
ORMDL3	GCST90199862	4-hydroxycoumarin levels	MR Egger	5	-0.0301854	0.0437192	0.53954	-0.115875	0.0555042	0.970266	0.890587	1.05707
ORMDL3	GCST90199862	4-hydroxycoumarin levels	Weighted median	5	-0.0118489	0.0235706	0.615178	-0.0580473	0.0343496	0.988221	0.943605	1.03495
ORMDL3	GCST90199862	4-hydroxycoumarin levels	Inverse variance weighted	5	-0.00417719	0.0227672	0.854426	-0.0488009	0.0404465	0.995832	0.952371	1.04128
ORMDL3	GCST90199862	4-hydroxycoumarin levels	Simple mode	5	-0.0286604	0.0437082	0.547803	-0.114329	0.0570077	0.971746	0.891965	1.05866
ORMDL3	GCST90199862	4-hydroxycoumarin levels	Weighted mode	5	-0.012278	0.0258677	0.659791	-0.0629788	0.0384227	0.987797	0.938963	1.03917
ORMDL3	GCST90199863	16a-hydroxy DHEA 3-sulfate levels	MR Egger	5	0.0563329	0.0405183	0.258629	-0.0230831	0.135749	1.05795	0.977181	1.14539
ORMDL3	GCST90199863	16a-hydroxy DHEA 3-sulfate levels	Weighted median	5	0.0335269	0.0214544	0.118123	-0.00852382	0.0755776	1.0341	0.991512	1.07851
ORMDL3	GCST90199863	16a-hydroxy DHEA 3-sulfate levels	Inverse variance weighted	5	0.0210369	0.0227804	0.355766	-0.0236127	0.0656865	1.02126	0.976664	1.06789
ORMDL3	GCST90199863	16a-hydroxy DHEA 3-sulfate levels	Simple mode	5	-0.141017	0.0507719	0.0499484	-0.240529	-0.0415037	0.868475	0.786212	0.959346
ORMDL3	GCST90199863	16a-hydroxy DHEA 3-sulfate levels	Weighted mode	5	0.0333128	0.0215661	0.197309	-0.00895676	0.0755824	1.03387	0.991083	1.07851
ORMDL3	GCST90199864	Gamma-CEHC levels	MR Egger	5	-0.0517296	0.037224	0.258798	-0.124689	0.0212294	0.949586	0.882772	1.02146
ORMDL3	GCST90199864	Gamma-CEHC levels	Weighted median	5	-0.0222189	0.0227681	0.329125	-0.0668444	0.0224066	0.978026	0.935341	1.02266
ORMDL3	GCST90199864	Gamma-CEHC levels	Inverse variance weighted	5	-0.01452	0.0206882	0.482774	-0.0550688	0.0260288	0.985585	0.94642	1.02637
ORMDL3	GCST90199864	Gamma-CEHC levels	Simple mode	5	-0.0288391	0.0368069	0.477113	-0.100981	0.0433023	0.971573	0.903951	1.04425
ORMDL3	GCST90199864	Gamma-CEHC levels	Weighted mode	5	-0.021217	0.0237017	0.421296	-0.0676724	0.0252383	0.979006	0.934567	1.02556
ORMDL3	GCST90199865	2-hydroxyglutarate levels	MR Egger	5	-0.0346298	0.0384536	0.434195	-0.109999	0.0407392	0.965963	0.895835	1.04158
ORMDL3	GCST90199865	2-hydroxyglutarate levels	Weighted median	5	0.000162745	0.0229366	0.994339	-0.044793	0.0451185	1.00016	0.956195	1.04615
ORMDL3	GCST90199865	2-hydroxyglutarate levels	Inverse variance weighted	5	0.00559461	0.0213422	0.793214	-0.036236	0.0474253	1.00561	0.964413	1.04857
ORMDL3	GCST90199865	2-hydroxyglutarate levels	Simple mode	5	0.0065556	0.0320035	0.847698	-0.0561712	0.0692824	1.00658	0.945377	1.07174
ORMDL3	GCST90199865	2-hydroxyglutarate levels	Weighted mode	5	-0.000441396	0.0233646	0.985832	-0.0462361	0.0453533	0.999559	0.954817	1.0464
ORMDL3	GCST90199866	N-acetyl-beta-alanine levels	MR Egger	5	0.0158439	0.0394164	0.714636	-0.0614123	0.0931002	1.01597	0.940435	1.09757
ORMDL3	GCST90199866	N-acetyl-beta-alanine levels	Weighted median	5	0.0175673	0.0228177	0.44136	-0.0271554	0.0622899	1.01772	0.97321	1.06427
ORMDL3	GCST90199866	N-acetyl-beta-alanine levels	Inverse variance weighted	5	0.0174776	0.0198429	0.378427	-0.0214144	0.0563696	1.01763	0.978813	1.05799
ORMDL3	GCST90199866	N-acetyl-beta-alanine levels	Simple mode	5	0.0605919	0.0343177	0.152216	-0.00667073	0.127855	1.06247	0.993351	1.13639
ORMDL3	GCST90199866	N-acetyl-beta-alanine levels	Weighted mode	5	0.0192734	0.0209099	0.40883	-0.02171	0.0602567	1.01946	0.978524	1.06211
ORMDL3	GCST90199867	Tridecenedioate (C13:1-DC) levels	MR Egger	5	0.00389359	0.0363957	0.921558	-0.067442	0.0752292	1.0039	0.934782	1.07813
ORMDL3	GCST90199867	Tridecenedioate (C13:1-DC) levels	Weighted median	5	-0.0284506	0.0219354	0.194625	-0.071444	0.0145428	0.97195	0.931048	1.01465
ORMDL3	GCST90199867	Tridecenedioate (C13:1-DC) levels	Inverse variance weighted	5	-0.0267392	0.0202222	0.186078	-0.0663746	0.0128963	0.973615	0.93578	1.01298
ORMDL3	GCST90199867	Tridecenedioate (C13:1-DC) levels	Simple mode	5	-0.0301124	0.0316017	0.394614	-0.0920518	0.031827	0.970336	0.912058	1.03234
ORMDL3	GCST90199867	Tridecenedioate (C13:1-DC) levels	Weighted mode	5	-0.0265921	0.0227825	0.307959	-0.0712459	0.0180617	0.973758	0.931233	1.01823
ORMDL3	GCST90199868	N-acetyl-3-methylhistidine levels	MR Egger	5	-0.00315941	0.0403914	0.942578	-0.0823265	0.0760077	0.996846	0.920971	1.07897
ORMDL3	GCST90199868	N-acetyl-3-methylhistidine levels	Weighted median	5	0.00802461	0.0239472	0.737552	-0.0389118	0.054961	1.00806	0.961836	1.0565
ORMDL3	GCST90199868	N-acetyl-3-methylhistidine levels	Inverse variance weighted	5	0.011096	0.0224112	0.620524	-0.03283	0.0550219	1.01116	0.967703	1.05656
ORMDL3	GCST90199868	N-acetyl-3-methylhistidine levels	Simple mode	5	0.0271707	0.0362514	0.495226	-0.0438821	0.0982234	1.02754	0.957067	1.10321
ORMDL3	GCST90199868	N-acetyl-3-methylhistidine levels	Weighted mode	5	0.00861751	0.0236506	0.734029	-0.0377377	0.0549727	1.00865	0.962965	1.05651
ORMDL3	GCST90199869	2-hydroxyhippurate levels	MR Egger	5	-0.00841491	0.0441027	0.860862	-0.0948561	0.0780263	0.99162	0.909504	1.08115
ORMDL3	GCST90199869	2-hydroxyhippurate levels	Weighted median	5	-0.0398528	0.0220607	0.0708396	-0.0830918	0.00338622	0.960931	0.920267	1.00339
ORMDL3	GCST90199869	2-hydroxyhippurate levels	Inverse variance weighted	5	-0.0331096	0.0227468	0.145511	-0.0776934	0.0114742	0.967433	0.925248	1.01154
ORMDL3	GCST90199869	2-hydroxyhippurate levels	Simple mode	5	-0.0477186	0.035943	0.255003	-0.118167	0.0227296	0.953402	0.888548	1.02299
ORMDL3	GCST90199869	2-hydroxyhippurate levels	Weighted mode	5	-0.0399426	0.0213469	0.134657	-0.0817825	0.00189732	0.960845	0.921472	1.0019
ORMDL3	GCST90199870	4-cholesten-3-one levels	MR Egger	5	-0.0556325	0.0404741	0.262959	-0.134962	0.0236968	0.945887	0.873749	1.02398
ORMDL3	GCST90199870	4-cholesten-3-one levels	Weighted median	5	-0.00750265	0.0234751	0.749272	-0.0535139	0.0385086	0.992525	0.947893	1.03926
ORMDL3	GCST90199870	4-cholesten-3-one levels	Inverse variance weighted	5	-0.00650596	0.0224922	0.772387	-0.0505906	0.0375787	0.993515	0.950668	1.03829
ORMDL3	GCST90199870	4-cholesten-3-one levels	Simple mode	5	-0.0197785	0.0351545	0.603733	-0.0886813	0.0491243	0.980416	0.915137	1.05035
ORMDL3	GCST90199870	4-cholesten-3-one levels	Weighted mode	5	-0.0083179	0.022941	0.735266	-0.0532822	0.0366464	0.991717	0.948112	1.03733
ORMDL3	GCST90199871	Androstenediol (3beta,17beta) monosulfate (2) levels	MR Egger	5	0.030941	0.0361829	0.455337	-0.0399775	0.10186	1.03142	0.960811	1.10723
ORMDL3	GCST90199871	Androstenediol (3beta,17beta) monosulfate (2) levels	Weighted median	5	0.0173123	0.0209925	0.409546	-0.0238329	0.0584576	1.01746	0.976449	1.0602
ORMDL3	GCST90199871	Androstenediol (3beta,17beta) monosulfate (2) levels	Inverse variance weighted	5	0.0177397	0.0201022	0.37752	-0.0216606	0.05714	1.0179	0.978572	1.0588
ORMDL3	GCST90199871	Androstenediol (3beta,17beta) monosulfate (2) levels	Simple mode	5	0.00644591	0.0302223	0.841536	-0.0527899	0.0656817	1.00647	0.948579	1.06789
ORMDL3	GCST90199871	Androstenediol (3beta,17beta) monosulfate (2) levels	Weighted mode	5	0.016485	0.0227114	0.508125	-0.0280293	0.0609994	1.01662	0.97236	1.0629
ORMDL3	GCST90199872	Androstenediol (3beta,17beta) monosulfate (1) levels	MR Egger	5	0.0291508	0.0325897	0.436973	-0.0347249	0.0930266	1.02958	0.965871	1.09749
ORMDL3	GCST90199872	Androstenediol (3beta,17beta) monosulfate (1) levels	Weighted median	5	-0.00282357	0.0206009	0.890983	-0.0432014	0.0375543	0.99718	0.957718	1.03827
ORMDL3	GCST90199872	Androstenediol (3beta,17beta) monosulfate (1) levels	Inverse variance weighted	5	-0.00800336	0.0181021	0.658401	-0.0434835	0.0274768	0.992029	0.957448	1.02786
ORMDL3	GCST90199872	Androstenediol (3beta,17beta) monosulfate (1) levels	Simple mode	5	-0.0112929	0.0325927	0.746438	-0.0751747	0.0525889	0.988771	0.927581	1.054
ORMDL3	GCST90199872	Androstenediol (3beta,17beta) monosulfate (1) levels	Weighted mode	5	0.00496036	0.0225734	0.836829	-0.0392835	0.0492042	1.00497	0.961478	1.05043
ORMDL3	GCST90199873	Pregnenolone sulfate levels	MR Egger	5	0.0269099	0.0353237	0.50159	-0.0423246	0.0961443	1.02728	0.958559	1.10092
ORMDL3	GCST90199873	Pregnenolone sulfate levels	Weighted median	5	0.00393641	0.0210692	0.851792	-0.0373591	0.0452319	1.00394	0.96333	1.04627
ORMDL3	GCST90199873	Pregnenolone sulfate levels	Inverse variance weighted	5	0.00365436	0.019577	0.851922	-0.0347165	0.0420253	1.00366	0.965879	1.04292
ORMDL3	GCST90199873	Pregnenolone sulfate levels	Simple mode	5	0.00218466	0.0307226	0.946724	-0.0580317	0.062401	1.00219	0.94362	1.06439
ORMDL3	GCST90199873	Pregnenolone sulfate levels	Weighted mode	5	0.00615085	0.0221658	0.795153	-0.0372941	0.0495958	1.00617	0.963393	1.05085
ORMDL3	GCST90199874	S-methylmethionine levels	MR Egger	5	-0.0211497	0.0415212	0.645595	-0.102531	0.0602318	0.979072	0.90255	1.06208
ORMDL3	GCST90199874	S-methylmethionine levels	Weighted median	5	0.0353626	0.0263808	0.180094	-0.0163438	0.0870691	1.036	0.983789	1.09097
ORMDL3	GCST90199874	S-methylmethionine levels	Inverse variance weighted	5	0.0421651	0.0242714	0.0823459	-0.00540685	0.0897371	1.04307	0.994608	1.09389
ORMDL3	GCST90199874	S-methylmethionine levels	Simple mode	5	0.0937136	0.0437625	0.0989303	0.00793921	0.179488	1.09825	1.00797	1.1966
ORMDL3	GCST90199874	S-methylmethionine levels	Weighted mode	5	0.0326751	0.0257501	0.273279	-0.017795	0.0831453	1.03321	0.982362	1.0867
ORMDL3	GCST90199875	13-HODE + 9-HODE levels	MR Egger	5	0.0200826	0.0363143	0.618789	-0.0510934	0.0912586	1.02029	0.95019	1.09555
ORMDL3	GCST90199875	13-HODE + 9-HODE levels	Weighted median	5	-0.00534706	0.0220624	0.808501	-0.0485894	0.0378953	0.994667	0.952572	1.03862
ORMDL3	GCST90199875	13-HODE + 9-HODE levels	Inverse variance weighted	5	-0.00800993	0.0201657	0.691216	-0.0475347	0.0315149	0.992022	0.953577	1.03202
ORMDL3	GCST90199875	13-HODE + 9-HODE levels	Simple mode	5	-0.000383388	0.0299603	0.990403	-0.0591056	0.0583389	0.999617	0.942607	1.06007
ORMDL3	GCST90199875	13-HODE + 9-HODE levels	Weighted mode	5	-0.00484437	0.0213062	0.831285	-0.0466046	0.0369158	0.995167	0.954465	1.03761
ORMDL3	GCST90199876	Palmitoyl sphingomyelin (d18:1/16:0) levels	MR Egger	5	-0.0417493	0.036072	0.330897	-0.11245	0.028952	0.95911	0.893642	1.02938
ORMDL3	GCST90199876	Palmitoyl sphingomyelin (d18:1/16:0) levels	Weighted median	5	-0.0282674	0.0215547	0.189714	-0.0705145	0.0139798	0.972128	0.931914	1.01408
ORMDL3	GCST90199876	Palmitoyl sphingomyelin (d18:1/16:0) levels	Inverse variance weighted	5	-0.0203299	0.0200346	0.31023	-0.0595976	0.0189379	0.979875	0.942144	1.01912
ORMDL3	GCST90199876	Palmitoyl sphingomyelin (d18:1/16:0) levels	Simple mode	5	-0.0249617	0.0371294	0.538236	-0.0977353	0.0478119	0.975347	0.906889	1.04897
ORMDL3	GCST90199876	Palmitoyl sphingomyelin (d18:1/16:0) levels	Weighted mode	5	-0.0291141	0.0208498	0.235107	-0.0699798	0.0117516	0.971306	0.932413	1.01182
ORMDL3	GCST90199877	Indole-3-carboxylate levels	MR Egger	5	0.00821234	0.0469932	0.8724	-0.0838943	0.100319	1.00825	0.919528	1.10552
ORMDL3	GCST90199877	Indole-3-carboxylate levels	Weighted median	5	0.0105179	0.0289896	0.716742	-0.0463018	0.0673376	1.01057	0.954754	1.06966
ORMDL3	GCST90199877	Indole-3-carboxylate levels	Inverse variance weighted	5	0.0107251	0.0262695	0.683073	-0.040763	0.0622133	1.01078	0.960057	1.06419
ORMDL3	GCST90199877	Indole-3-carboxylate levels	Simple mode	5	0.0189108	0.0426472	0.680388	-0.0646778	0.102499	1.01909	0.937369	1.10794
ORMDL3	GCST90199877	Indole-3-carboxylate levels	Weighted mode	5	0.00987361	0.0299016	0.757816	-0.0487335	0.0684807	1.00992	0.952435	1.07088
ORMDL3	GCST90199878	Sphingomyelin (d18:1/18:1, d18:2/18:0) levels	MR Egger	5	-0.0230761	0.0342769	0.549026	-0.0902587	0.0441066	0.977188	0.913695	1.04509
ORMDL3	GCST90199878	Sphingomyelin (d18:1/18:1, d18:2/18:0) levels	Weighted median	5	-0.00813762	0.0212211	0.701373	-0.049731	0.0334557	0.991895	0.951485	1.03402
ORMDL3	GCST90199878	Sphingomyelin (d18:1/18:1, d18:2/18:0) levels	Inverse variance weighted	5	-0.00776255	0.0190304	0.683346	-0.0450622	0.0295371	0.992267	0.955938	1.02998
ORMDL3	GCST90199878	Sphingomyelin (d18:1/18:1, d18:2/18:0) levels	Simple mode	5	-0.01318	0.0319644	0.701236	-0.0758303	0.0494703	0.986906	0.926974	1.05071
ORMDL3	GCST90199878	Sphingomyelin (d18:1/18:1, d18:2/18:0) levels	Weighted mode	5	-0.00701561	0.0206875	0.751573	-0.0475631	0.0335319	0.993009	0.95355	1.0341
ORMDL3	GCST90199879	Ergothioneine levels	MR Egger	5	-0.0642287	0.0370136	0.181099	-0.136775	0.00831802	0.937791	0.872166	1.00835
ORMDL3	GCST90199879	Ergothioneine levels	Weighted median	5	-0.0214035	0.0218391	0.327059	-0.0642082	0.0214011	0.978824	0.93781	1.02163
ORMDL3	GCST90199879	Ergothioneine levels	Inverse variance weighted	5	-0.0184127	0.0205561	0.370396	-0.0587027	0.0218772	0.981756	0.942987	1.02212
ORMDL3	GCST90199879	Ergothioneine levels	Simple mode	5	-0.0150754	0.0317629	0.659807	-0.0773308	0.04718	0.985038	0.925584	1.04831
ORMDL3	GCST90199879	Ergothioneine levels	Weighted mode	5	-0.0212663	0.0222731	0.393748	-0.0649215	0.0223889	0.978958	0.937141	1.02264
ORMDL3	GCST90199880	Cis-4-decenoylcarnitine (C10:1) levels	MR Egger	5	0.0531488	0.0361133	0.237482	-0.0176334	0.123931	1.05459	0.982521	1.13194
ORMDL3	GCST90199880	Cis-4-decenoylcarnitine (C10:1) levels	Weighted median	5	0.0316354	0.0216522	0.143996	-0.0108029	0.0740737	1.03214	0.989255	1.07689
ORMDL3	GCST90199880	Cis-4-decenoylcarnitine (C10:1) levels	Inverse variance weighted	5	0.0337364	0.020063	0.0926617	-0.00558713	0.0730599	1.03431	0.994428	1.07579
ORMDL3	GCST90199880	Cis-4-decenoylcarnitine (C10:1) levels	Simple mode	5	0.0135739	0.035555	0.722046	-0.0561139	0.0832617	1.01367	0.945431	1.08683
ORMDL3	GCST90199880	Cis-4-decenoylcarnitine (C10:1) levels	Weighted mode	5	0.0325794	0.0206883	0.190427	-0.00796959	0.0731284	1.03312	0.992062	1.07587
ORMDL3	GCST90199881	5-(galactosylhydroxy)-L-lysine levels	MR Egger	5	0.0206714	0.0394538	0.636566	-0.0566582	0.0980009	1.02089	0.944917	1.10296
ORMDL3	GCST90199881	5-(galactosylhydroxy)-L-lysine levels	Weighted median	5	0.0134118	0.0256182	0.600608	-0.0367998	0.0636234	1.0135	0.963869	1.06569
ORMDL3	GCST90199881	5-(galactosylhydroxy)-L-lysine levels	Inverse variance weighted	5	0.0254569	0.0219542	0.246234	-0.0175733	0.0684872	1.02578	0.98258	1.07089
ORMDL3	GCST90199881	5-(galactosylhydroxy)-L-lysine levels	Simple mode	5	-0.00307535	0.0402083	0.942706	-0.0818837	0.075733	0.996929	0.921379	1.07867
ORMDL3	GCST90199881	5-(galactosylhydroxy)-L-lysine levels	Weighted mode	5	0.00712646	0.0261437	0.798663	-0.0441152	0.0583681	1.00715	0.956844	1.06011
ORMDL3	GCST90199882	2s,3R-dihydroxybutyrate levels	MR Egger	5	0.000813306	0.0334645	0.982137	-0.0647771	0.0664037	1.00081	0.937276	1.06866
ORMDL3	GCST90199882	2s,3R-dihydroxybutyrate levels	Weighted median	5	-0.00289085	0.0193969	0.881525	-0.0409088	0.0351271	0.997113	0.959917	1.03575
ORMDL3	GCST90199882	2s,3R-dihydroxybutyrate levels	Inverse variance weighted	5	-0.0037462	0.0185804	0.840213	-0.0401638	0.0326714	0.996261	0.960632	1.03321
ORMDL3	GCST90199882	2s,3R-dihydroxybutyrate levels	Simple mode	5	-0.00601301	0.0294196	0.848029	-0.0636755	0.0516495	0.994005	0.938309	1.05301
ORMDL3	GCST90199882	2s,3R-dihydroxybutyrate levels	Weighted mode	5	-0.00299101	0.019297	0.884329	-0.0408131	0.0348311	0.997013	0.960009	1.03544
ORMDL3	GCST90199883	Cysteinylglycine disulfide levels	MR Egger	5	-0.0262127	0.0365866	0.525448	-0.0979225	0.0454971	0.974128	0.906719	1.04655
ORMDL3	GCST90199883	Cysteinylglycine disulfide levels	Weighted median	5	-0.0173083	0.0208713	0.406943	-0.058216	0.0235995	0.982841	0.943446	1.02388
ORMDL3	GCST90199883	Cysteinylglycine disulfide levels	Inverse variance weighted	5	-0.02205	0.0203314	0.278131	-0.0618995	0.0177996	0.978191	0.939977	1.01796
ORMDL3	GCST90199883	Cysteinylglycine disulfide levels	Simple mode	5	-0.019962	0.0346719	0.595631	-0.087919	0.0479949	0.980236	0.915835	1.04917
ORMDL3	GCST90199883	Cysteinylglycine disulfide levels	Weighted mode	5	-0.0180745	0.0232777	0.480826	-0.0636987	0.0275497	0.982088	0.938288	1.02793
ORMDL3	GCST90199884	2,3-dihydroxyisovalerate levels	MR Egger	5	0.0271289	0.0366609	0.512951	-0.0447263	0.0989842	1.0275	0.956259	1.10405
ORMDL3	GCST90199884	2,3-dihydroxyisovalerate levels	Weighted median	5	0.0235127	0.0226048	0.298264	-0.0207927	0.0678182	1.02379	0.979422	1.07017
ORMDL3	GCST90199884	2,3-dihydroxyisovalerate levels	Inverse variance weighted	5	0.0151302	0.0203666	0.457547	-0.0247883	0.0550487	1.01525	0.975516	1.05659
ORMDL3	GCST90199884	2,3-dihydroxyisovalerate levels	Simple mode	5	0.00960371	0.0317878	0.777619	-0.0527004	0.0719079	1.00965	0.948664	1.07456
ORMDL3	GCST90199884	2,3-dihydroxyisovalerate levels	Weighted mode	5	0.0197061	0.0233587	0.446373	-0.026077	0.0654892	1.0199	0.97426	1.06768
ORMDL3	GCST90199885	Alpha-ketoglutaramate levels	MR Egger	5	-0.0270644	0.0558578	0.661188	-0.136546	0.0824169	0.973299	0.872366	1.08591
ORMDL3	GCST90199885	Alpha-ketoglutaramate levels	Weighted median	5	-0.00950251	0.0200852	0.636136	-0.0488696	0.0298646	0.990543	0.952305	1.03031
ORMDL3	GCST90199885	Alpha-ketoglutaramate levels	Inverse variance weighted	5	-0.00056623	0.0282726	0.984021	-0.0559805	0.054848	0.999434	0.945558	1.05638
ORMDL3	GCST90199885	Alpha-ketoglutaramate levels	Simple mode	5	0.00647517	0.04236	0.88591	-0.0765505	0.0895009	1.0065	0.926306	1.09363
ORMDL3	GCST90199885	Alpha-ketoglutaramate levels	Weighted mode	5	-0.00955356	0.0202972	0.662386	-0.0493361	0.030229	0.990492	0.951861	1.03069
ORMDL3	GCST90199886	3-methylglutaconate levels	MR Egger	5	-0.0135342	0.0456969	0.786417	-0.1031	0.0760317	0.986557	0.902037	1.079
ORMDL3	GCST90199886	3-methylglutaconate levels	Weighted median	5	-0.0208939	0.0214326	0.329627	-0.0629019	0.021114	0.979323	0.939036	1.02134
ORMDL3	GCST90199886	3-methylglutaconate levels	Inverse variance weighted	5	-0.00697733	0.0221052	0.752274	-0.0503034	0.0363488	0.993047	0.950941	1.03702
ORMDL3	GCST90199886	3-methylglutaconate levels	Simple mode	5	-0.0201889	0.0365979	0.610562	-0.0919209	0.0515431	0.980014	0.912177	1.05289
ORMDL3	GCST90199886	3-methylglutaconate levels	Weighted mode	5	-0.0214446	0.0216981	0.378946	-0.0639729	0.0210837	0.978784	0.93803	1.02131
ORMDL3	GCST90199887	(16 or 17)-methylstearate (a19:0 or i19:0) levels	MR Egger	5	0.0197001	0.0455759	0.694746	-0.0696286	0.109029	1.0199	0.93274	1.11519
ORMDL3	GCST90199887	(16 or 17)-methylstearate (a19:0 or i19:0) levels	Weighted median	5	0.000590266	0.0216073	0.978206	-0.0417601	0.0429406	1.00059	0.9591	1.04388
ORMDL3	GCST90199887	(16 or 17)-methylstearate (a19:0 or i19:0) levels	Inverse variance weighted	5	0.00926117	0.0222057	0.676633	-0.034262	0.0527844	1.0093	0.966318	1.0542
ORMDL3	GCST90199887	(16 or 17)-methylstearate (a19:0 or i19:0) levels	Simple mode	5	-0.00817162	0.036513	0.833879	-0.0797372	0.0633939	0.991862	0.923359	1.06545
ORMDL3	GCST90199887	(16 or 17)-methylstearate (a19:0 or i19:0) levels	Weighted mode	5	0.000145976	0.0227053	0.995178	-0.0443565	0.0446484	1.00015	0.956613	1.04566
ORMDL3	GCST90199888	Cinnamoylglycine levels	MR Egger	5	0.0813304	0.0402589	0.136632	0.00242302	0.160238	1.08473	1.00243	1.17379
ORMDL3	GCST90199888	Cinnamoylglycine levels	Weighted median	5	0.0222739	0.0213063	0.295834	-0.0194866	0.0640343	1.02252	0.980702	1.06613
ORMDL3	GCST90199888	Cinnamoylglycine levels	Inverse variance weighted	5	0.0263258	0.0267059	0.324248	-0.0260178	0.0786695	1.02668	0.974318	1.08185
ORMDL3	GCST90199888	Cinnamoylglycine levels	Simple mode	5	0.0788262	0.0409394	0.126477	-0.00141494	0.159067	1.08202	0.998586	1.17242
ORMDL3	GCST90199888	Cinnamoylglycine levels	Weighted mode	5	0.0261684	0.0204427	0.269711	-0.0138993	0.066236	1.02651	0.986197	1.06848
ORMDL3	GCST90199889	2R,3R-dihydroxybutyrate levels	MR Egger	5	-0.0249478	0.040976	0.585638	-0.105261	0.0553652	0.975361	0.90009	1.05693
ORMDL3	GCST90199889	2R,3R-dihydroxybutyrate levels	Weighted median	5	-0.00242478	0.0222995	0.913411	-0.0461318	0.0412822	0.997578	0.954916	1.04215
ORMDL3	GCST90199889	2R,3R-dihydroxybutyrate levels	Inverse variance weighted	5	0.00331481	0.0218635	0.879492	-0.0395377	0.0461673	1.00332	0.961234	1.04725
ORMDL3	GCST90199889	2R,3R-dihydroxybutyrate levels	Simple mode	5	-0.0195213	0.0387403	0.640818	-0.0954523	0.0564097	0.980668	0.908962	1.05803
ORMDL3	GCST90199889	2R,3R-dihydroxybutyrate levels	Weighted mode	5	-0.00265479	0.0239493	0.917074	-0.0495954	0.0442859	0.997349	0.951614	1.04528
ORMDL3	GCST90199890	4-hydroxyglutamate levels	MR Egger	5	-0.0546222	0.0427058	0.290847	-0.138325	0.0290811	0.946843	0.870815	1.02951
ORMDL3	GCST90199890	4-hydroxyglutamate levels	Weighted median	5	0.0111682	0.0237112	0.637635	-0.0353058	0.0576421	1.01123	0.96531	1.05934
ORMDL3	GCST90199890	4-hydroxyglutamate levels	Inverse variance weighted	5	0.00973492	0.0297544	0.743535	-0.0485837	0.0680535	1.00978	0.952578	1.07042
ORMDL3	GCST90199890	4-hydroxyglutamate levels	Simple mode	5	0.000870109	0.0347047	0.981199	-0.0671511	0.0688913	1.00087	0.935054	1.07132
ORMDL3	GCST90199890	4-hydroxyglutamate levels	Weighted mode	5	0.0102723	0.022448	0.67099	-0.0337258	0.0542703	1.01033	0.966837	1.05577
ORMDL3	GCST90199891	S-methylcysteine levels	MR Egger	5	-0.00594233	0.0369629	0.882495	-0.0783896	0.066505	0.994075	0.924604	1.06877
ORMDL3	GCST90199891	S-methylcysteine levels	Weighted median	5	-0.0162595	0.0214397	0.448223	-0.0582813	0.0257624	0.983872	0.943385	1.0261
ORMDL3	GCST90199891	S-methylcysteine levels	Inverse variance weighted	5	-0.0215254	0.0205279	0.294367	-0.06176	0.0187093	0.978705	0.940108	1.01889
ORMDL3	GCST90199891	S-methylcysteine levels	Simple mode	5	-0.0444536	0.0327895	0.246676	-0.108721	0.0198138	0.95652	0.896981	1.02001
ORMDL3	GCST90199891	S-methylcysteine levels	Weighted mode	5	-0.0164002	0.0228278	0.51222	-0.0611427	0.0283423	0.983734	0.940689	1.02875
ORMDL3	GCST90199892	Isoursodeoxycholate levels	MR Egger	5	-0.0610854	0.0372955	0.199973	-0.134184	0.0120137	0.940743	0.874429	1.01209
ORMDL3	GCST90199892	Isoursodeoxycholate levels	Weighted median	5	-0.0320532	0.0244214	0.189349	-0.0799191	0.0158127	0.968455	0.923191	1.01594
ORMDL3	GCST90199892	Isoursodeoxycholate levels	Inverse variance weighted	5	-0.015653	0.0207066	0.449683	-0.056238	0.0249319	0.984469	0.945314	1.02525
ORMDL3	GCST90199892	Isoursodeoxycholate levels	Simple mode	5	-0.0342676	0.0354312	0.388233	-0.103713	0.0351776	0.966313	0.901484	1.0358
ORMDL3	GCST90199892	Isoursodeoxycholate levels	Weighted mode	5	-0.0229737	0.0228999	0.37252	-0.0678575	0.0219102	0.977288	0.934394	1.02215
ORMDL3	GCST90199893	Cis-4-decenoate (10:1n6) levels	MR Egger	5	0.049889	0.0364927	0.265022	-0.0216367	0.121415	1.05115	0.978596	1.12909
ORMDL3	GCST90199893	Cis-4-decenoate (10:1n6) levels	Weighted median	5	0.0076205	0.0215469	0.723586	-0.0346114	0.0498524	1.00765	0.965981	1.05112
ORMDL3	GCST90199893	Cis-4-decenoate (10:1n6) levels	Inverse variance weighted	5	0.00585716	0.0209103	0.779394	-0.0351271	0.0468414	1.00587	0.965483	1.04796
ORMDL3	GCST90199893	Cis-4-decenoate (10:1n6) levels	Simple mode	5	0.00185205	0.037291	0.962771	-0.0712383	0.0749424	1.00185	0.93124	1.07782
ORMDL3	GCST90199893	Cis-4-decenoate (10:1n6) levels	Weighted mode	5	0.00510993	0.0226506	0.832572	-0.0392852	0.049505	1.00512	0.961476	1.05075
ORMDL3	GCST90199894	4-oxo-retinoic acid levels	MR Egger	5	0.0362097	0.0390799	0.422499	-0.0403869	0.112806	1.03687	0.960418	1.11942
ORMDL3	GCST90199894	4-oxo-retinoic acid levels	Weighted median	5	6.037e-05	0.0233734	0.997939	-0.0457516	0.0458723	1.00006	0.955279	1.04694
ORMDL3	GCST90199894	4-oxo-retinoic acid levels	Inverse variance weighted	5	0.00487037	0.0215135	0.820901	-0.0372961	0.0470369	1.00488	0.963391	1.04816
ORMDL3	GCST90199894	4-oxo-retinoic acid levels	Simple mode	5	-0.0170416	0.0388928	0.683888	-0.0932714	0.0591882	0.983103	0.910946	1.06097
ORMDL3	GCST90199894	4-oxo-retinoic acid levels	Weighted mode	5	-0.000674849	0.023201	0.978189	-0.0461488	0.0447991	0.999325	0.9549	1.04582
ORMDL3	GCST90199895	1-lignoceroyl-GPC (24:0) levels	MR Egger	5	-0.00121508	0.0447865	0.980059	-0.0889967	0.0865665	0.998786	0.914849	1.09042
ORMDL3	GCST90199895	1-lignoceroyl-GPC (24:0) levels	Weighted median	5	-0.0242727	0.0227464	0.285926	-0.0688556	0.0203102	0.97602	0.933461	1.02052
ORMDL3	GCST90199895	1-lignoceroyl-GPC (24:0) levels	Inverse variance weighted	5	-0.018623	0.0222967	0.403584	-0.0623246	0.0250785	0.981549	0.939578	1.0254
ORMDL3	GCST90199895	1-lignoceroyl-GPC (24:0) levels	Simple mode	5	-0.0100668	0.0456982	0.836432	-0.0996352	0.0795016	0.989984	0.905168	1.08275
ORMDL3	GCST90199895	1-lignoceroyl-GPC (24:0) levels	Weighted mode	5	-0.0252322	0.0225953	0.326671	-0.069519	0.0190546	0.975083	0.932842	1.01924
ORMDL3	GCST90199896	Sulfate levels	MR Egger	5	-0.0251125	0.0364619	0.540475	-0.0965778	0.0463528	0.9752	0.907939	1.04744
ORMDL3	GCST90199896	Sulfate levels	Weighted median	5	-0.0282556	0.0212228	0.183064	-0.0698523	0.0133411	0.97214	0.932532	1.01343
ORMDL3	GCST90199896	Sulfate levels	Inverse variance weighted	5	-0.0286509	0.0202529	0.157169	-0.0683466	0.0110448	0.971756	0.933937	1.01111
ORMDL3	GCST90199896	Sulfate levels	Simple mode	5	-0.0199384	0.031701	0.563512	-0.0820723	0.0421955	0.980259	0.921205	1.0431
ORMDL3	GCST90199896	Sulfate levels	Weighted mode	5	-0.0231607	0.0219539	0.350945	-0.0661905	0.019869	0.977105	0.935953	1.02007
ORMDL3	GCST90199897	4-hydroxy-2-oxoglutaric acid levels	MR Egger	5	-0.0223663	0.0382574	0.599859	-0.0973508	0.0526181	0.977882	0.907238	1.05403
ORMDL3	GCST90199897	4-hydroxy-2-oxoglutaric acid levels	Weighted median	5	0.0253956	0.0224634	0.258252	-0.0186326	0.0694237	1.02572	0.98154	1.07189
ORMDL3	GCST90199897	4-hydroxy-2-oxoglutaric acid levels	Inverse variance weighted	5	0.0392127	0.0262409	0.135088	-0.0122195	0.0906449	1.03999	0.987855	1.09488
ORMDL3	GCST90199897	4-hydroxy-2-oxoglutaric acid levels	Simple mode	5	0.101839	0.0514768	0.119026	0.000944493	0.202733	1.10721	1.00094	1.22475
ORMDL3	GCST90199897	4-hydroxy-2-oxoglutaric acid levels	Weighted mode	5	0.0298687	0.0222736	0.251008	-0.0137876	0.0735251	1.03032	0.986307	1.0763
ORMDL3	GCST90199898	Glycoursodeoxycholate levels	MR Egger	5	-0.0400945	0.0415955	0.406194	-0.121622	0.0414326	0.960699	0.885483	1.0423
ORMDL3	GCST90199898	Glycoursodeoxycholate levels	Weighted median	5	-0.00927575	0.02262	0.681756	-0.0536109	0.0350594	0.990767	0.947801	1.03568
ORMDL3	GCST90199898	Glycoursodeoxycholate levels	Inverse variance weighted	5	-0.0228194	0.0208271	0.273229	-0.0636406	0.0180018	0.977439	0.938342	1.01816
ORMDL3	GCST90199898	Glycoursodeoxycholate levels	Simple mode	5	0.0101713	0.0403111	0.813229	-0.0688384	0.089181	1.01022	0.933477	1.09328
ORMDL3	GCST90199898	Glycoursodeoxycholate levels	Weighted mode	5	-0.0183102	0.0244936	0.496284	-0.0663177	0.0296973	0.981856	0.935834	1.03014
ORMDL3	GCST90199899	1-(1-enyl-palmitoyl)-GPC (p-16:0) levels	MR Egger	5	-0.0831462	0.0372579	0.111826	-0.156172	-0.0101207	0.920217	0.855412	0.98993
ORMDL3	GCST90199899	1-(1-enyl-palmitoyl)-GPC (p-16:0) levels	Weighted median	5	-0.0560346	0.0217774	0.0100803	-0.0987183	-0.0133509	0.945506	0.905998	0.986738
ORMDL3	GCST90199899	1-(1-enyl-palmitoyl)-GPC (p-16:0) levels	Inverse variance weighted	5	-0.0516235	0.0207016	0.012642	-0.0921985	-0.0110484	0.949686	0.911924	0.989012
ORMDL3	GCST90199899	1-(1-enyl-palmitoyl)-GPC (p-16:0) levels	Simple mode	5	-0.03001	0.0400691	0.495523	-0.108546	0.0485255	0.970436	0.897138	1.04972
ORMDL3	GCST90199899	1-(1-enyl-palmitoyl)-GPC (p-16:0) levels	Weighted mode	5	-0.0574421	0.0226909	0.0645614	-0.101916	-0.0129679	0.944177	0.903105	0.987116
ORMDL3	GCST90199900	Argininate levels	MR Egger	5	-0.0414904	0.0359585	0.332144	-0.111969	0.0289882	0.959359	0.894072	1.02941
ORMDL3	GCST90199900	Argininate levels	Weighted median	5	-0.00710916	0.0214103	0.739856	-0.0490733	0.034855	0.992916	0.952111	1.03547
ORMDL3	GCST90199900	Argininate levels	Inverse variance weighted	5	-0.00471808	0.0199651	0.813187	-0.0438496	0.0344135	0.995293	0.957098	1.03501
ORMDL3	GCST90199900	Argininate levels	Simple mode	5	0.00486667	0.0308865	0.882433	-0.0556709	0.0654042	1.00488	0.94585	1.06759
ORMDL3	GCST90199900	Argininate levels	Weighted mode	5	-0.00582697	0.021919	0.803501	-0.0487881	0.0371342	0.99419	0.952383	1.03783
ORMDL3	GCST90199901	1-methyl-5-imidazoleacetate levels	MR Egger	5	0.017218	0.0362663	0.667375	-0.0538639	0.0883	1.01737	0.947561	1.09232
ORMDL3	GCST90199901	1-methyl-5-imidazoleacetate levels	Weighted median	5	0.00710218	0.0215904	0.742193	-0.0352149	0.0494193	1.00713	0.965398	1.05066
ORMDL3	GCST90199901	1-methyl-5-imidazoleacetate levels	Inverse variance weighted	5	0.00970657	0.0201404	0.629845	-0.0297687	0.0491818	1.00975	0.97067	1.05041
ORMDL3	GCST90199901	1-methyl-5-imidazoleacetate levels	Simple mode	5	0.00401278	0.0329059	0.908822	-0.0604827	0.0685083	1.00402	0.94131	1.07091
ORMDL3	GCST90199901	1-methyl-5-imidazoleacetate levels	Weighted mode	5	0.00579225	0.0230143	0.81369	-0.0393158	0.0509003	1.00581	0.961447	1.05222
ORMDL3	GCST90199902	Hydantoin-5-propionate levels	MR Egger	5	-0.062723	0.0370297	0.188867	-0.135301	0.00985523	0.939204	0.873453	1.0099
ORMDL3	GCST90199902	Hydantoin-5-propionate levels	Weighted median	5	-0.0238487	0.022026	0.278918	-0.0670197	0.0193222	0.976433	0.935177	1.01951
ORMDL3	GCST90199902	Hydantoin-5-propionate levels	Inverse variance weighted	5	-0.0187276	0.0205694	0.36258	-0.0590436	0.0215884	0.981447	0.942666	1.02182
ORMDL3	GCST90199902	Hydantoin-5-propionate levels	Simple mode	5	-0.0290699	0.0326342	0.423384	-0.0930329	0.034893	0.971349	0.911164	1.03551
ORMDL3	GCST90199902	Hydantoin-5-propionate levels	Weighted mode	5	-0.0247065	0.0209548	0.303725	-0.0657779	0.0163649	0.975596	0.936339	1.0165
ORMDL3	GCST90199903	2-oxoarginine levels	MR Egger	5	-0.0252632	0.0365744	0.539379	-0.0969491	0.0464227	0.975053	0.907602	1.04752
ORMDL3	GCST90199903	2-oxoarginine levels	Weighted median	5	-0.00220705	0.0216649	0.918858	-0.0446703	0.0402562	0.997795	0.956313	1.04108
ORMDL3	GCST90199903	2-oxoarginine levels	Inverse variance weighted	5	0.000447417	0.0203095	0.982424	-0.0393592	0.0402541	1.00045	0.961405	1.04108
ORMDL3	GCST90199903	2-oxoarginine levels	Simple mode	5	-0.000828936	0.0299789	0.979265	-0.0595876	0.0579297	0.999171	0.942153	1.05964
ORMDL3	GCST90199903	2-oxoarginine levels	Weighted mode	5	-0.00173802	0.0224882	0.942108	-0.0458148	0.0423388	0.998263	0.955219	1.04325
ORMDL3	GCST90199904	Pantoate levels	MR Egger	5	0.0390342	0.0375876	0.375392	-0.0346375	0.112706	1.03981	0.965956	1.1193
ORMDL3	GCST90199904	Pantoate levels	Weighted median	5	0.033094	0.0226974	0.144825	-0.0113928	0.0775809	1.03365	0.988672	1.08067
ORMDL3	GCST90199904	Pantoate levels	Inverse variance weighted	5	0.0278087	0.0208597	0.182488	-0.0130762	0.0686937	1.0282	0.987009	1.07111
ORMDL3	GCST90199904	Pantoate levels	Simple mode	5	0.0265	0.0311313	0.442599	-0.0345173	0.0875173	1.02685	0.966072	1.09146
ORMDL3	GCST90199904	Pantoate levels	Weighted mode	5	0.031992	0.0229932	0.236502	-0.0130747	0.0770587	1.03251	0.98701	1.08011
ORMDL3	GCST90199905	Formiminoglutamate levels	MR Egger	5	-0.0366574	0.0351365	0.373489	-0.105525	0.0322102	0.964006	0.899852	1.03273
ORMDL3	GCST90199905	Formiminoglutamate levels	Weighted median	5	0.00477726	0.0206098	0.816697	-0.0356179	0.0451725	1.00479	0.965009	1.04621
ORMDL3	GCST90199905	Formiminoglutamate levels	Inverse variance weighted	5	0.0019632	0.0207843	0.924747	-0.038774	0.0427004	1.00197	0.961968	1.04363
ORMDL3	GCST90199905	Formiminoglutamate levels	Simple mode	5	0.00617815	0.0293213	0.843416	-0.0512916	0.0636479	1.0062	0.950002	1.06572
ORMDL3	GCST90199905	Formiminoglutamate levels	Weighted mode	5	0.00272104	0.0211539	0.903858	-0.0387405	0.0441826	1.00272	0.962	1.04517
ORMDL3	GCST90199906	1-(1-enyl-palmitoyl)-GPE (p-16:0) levels	MR Egger	5	-0.0653094	0.0372868	0.178148	-0.138391	0.00777273	0.936778	0.870758	1.0078
ORMDL3	GCST90199906	1-(1-enyl-palmitoyl)-GPE (p-16:0) levels	Weighted median	5	-0.0572242	0.0219402	0.00910229	-0.100227	-0.0142214	0.944382	0.904632	0.985879
ORMDL3	GCST90199906	1-(1-enyl-palmitoyl)-GPE (p-16:0) levels	Inverse variance weighted	5	-0.0574361	0.0207107	0.00554992	-0.0980291	-0.016843	0.944182	0.906622	0.983298
ORMDL3	GCST90199906	1-(1-enyl-palmitoyl)-GPE (p-16:0) levels	Simple mode	5	-0.0521189	0.0327524	0.186754	-0.116314	0.0120759	0.949216	0.890196	1.01215
ORMDL3	GCST90199906	1-(1-enyl-palmitoyl)-GPE (p-16:0) levels	Weighted mode	5	-0.0566654	0.0234724	0.0732268	-0.102671	-0.0106595	0.94491	0.902424	0.989397
ORMDL3	GCST90199907	S-methylcysteine sulfoxide levels	MR Egger	5	-0.0167514	0.0366142	0.678404	-0.0885152	0.0550125	0.983388	0.915289	1.05655
ORMDL3	GCST90199907	S-methylcysteine sulfoxide levels	Weighted median	5	0.0018999	0.0227252	0.933372	-0.0426416	0.0464413	1.0019	0.958255	1.04754
ORMDL3	GCST90199907	S-methylcysteine sulfoxide levels	Inverse variance weighted	5	0.00262906	0.020333	0.89712	-0.0372237	0.0424818	1.00263	0.963461	1.0434
ORMDL3	GCST90199907	S-methylcysteine sulfoxide levels	Simple mode	5	-0.00824098	0.035217	0.82647	-0.0772664	0.0607844	0.991793	0.925643	1.06267
ORMDL3	GCST90199907	S-methylcysteine sulfoxide levels	Weighted mode	5	0.00138884	0.0216057	0.951831	-0.0409583	0.043736	1.00139	0.959869	1.04471
ORMDL3	GCST90199908	2-o-methylascorbic acid levels	MR Egger	5	-0.0678833	0.0417893	0.202752	-0.14979	0.0140238	0.93437	0.860888	1.01412
ORMDL3	GCST90199908	2-o-methylascorbic acid levels	Weighted median	5	-0.0246251	0.0210864	0.242879	-0.0659544	0.0167042	0.975676	0.936174	1.01684
ORMDL3	GCST90199908	2-o-methylascorbic acid levels	Inverse variance weighted	5	-0.0142311	0.0269484	0.597439	-0.0670499	0.0385877	0.98587	0.935149	1.03934
ORMDL3	GCST90199908	2-o-methylascorbic acid levels	Simple mode	5	0.0322594	0.0533442	0.577979	-0.0722952	0.136814	1.03279	0.930256	1.14661
ORMDL3	GCST90199908	2-o-methylascorbic acid levels	Weighted mode	5	-0.0254455	0.0207282	0.286908	-0.0660728	0.0151819	0.974876	0.936063	1.0153
ORMDL3	GCST90199909	Eicosanedioate (C20-DC) levels	MR Egger	5	0.0237826	0.0364341	0.560472	-0.0476282	0.0951934	1.02407	0.953488	1.09987
ORMDL3	GCST90199909	Eicosanedioate (C20-DC) levels	Weighted median	5	0.015738	0.0219142	0.472655	-0.0272138	0.0586899	1.01586	0.973153	1.06045
ORMDL3	GCST90199909	Eicosanedioate (C20-DC) levels	Inverse variance weighted	5	0.0175798	0.0202236	0.384697	-0.0220583	0.057218	1.01774	0.978183	1.05889
ORMDL3	GCST90199909	Eicosanedioate (C20-DC) levels	Simple mode	5	0.0163319	0.0366374	0.678827	-0.0554774	0.0881412	1.01647	0.946033	1.09214
ORMDL3	GCST90199909	Eicosanedioate (C20-DC) levels	Weighted mode	5	0.0105492	0.0216953	0.652234	-0.0319737	0.053072	1.0106	0.968532	1.05451
ORMDL3	GCST90199910	1-(1-enyl-stearoyl)-GPE (p-18:0) levels	MR Egger	5	-0.0849937	0.0372483	0.106757	-0.158	-0.0119871	0.918518	0.85385	0.988084
ORMDL3	GCST90199910	1-(1-enyl-stearoyl)-GPE (p-18:0) levels	Weighted median	5	-0.0572279	0.0223777	0.010547	-0.101088	-0.0133676	0.944379	0.903853	0.986721
ORMDL3	GCST90199910	1-(1-enyl-stearoyl)-GPE (p-18:0) levels	Inverse variance weighted	5	-0.0560315	0.020689	0.00676329	-0.0965819	-0.0154811	0.945509	0.907936	0.984638
ORMDL3	GCST90199910	1-(1-enyl-stearoyl)-GPE (p-18:0) levels	Simple mode	5	-0.0533955	0.0314788	0.165081	-0.115094	0.00830282	0.948005	0.891282	1.00834
ORMDL3	GCST90199910	1-(1-enyl-stearoyl)-GPE (p-18:0) levels	Weighted mode	5	-0.0572242	0.02149	0.0562246	-0.0993446	-0.0151037	0.944382	0.905431	0.98501
ORMDL3	GCST90199911	Beta-citrylglutamate levels	MR Egger	5	0.052066	0.0367897	0.251946	-0.0200418	0.124174	1.05345	0.980158	1.13221
ORMDL3	GCST90199911	Beta-citrylglutamate levels	Weighted median	5	0.0305817	0.0221227	0.166858	-0.0127787	0.0739421	1.03105	0.987303	1.07674
ORMDL3	GCST90199911	Beta-citrylglutamate levels	Inverse variance weighted	5	0.0272434	0.0204276	0.182315	-0.0127946	0.0672814	1.02762	0.987287	1.0696
ORMDL3	GCST90199911	Beta-citrylglutamate levels	Simple mode	5	0.0338556	0.0322386	0.352904	-0.0293321	0.0970432	1.03444	0.971094	1.10191
ORMDL3	GCST90199911	Beta-citrylglutamate levels	Weighted mode	5	0.029933	0.0227877	0.25927	-0.0147309	0.0745968	1.03039	0.985377	1.07745
ORMDL3	GCST90199912	N-oleoyltaurine levels	MR Egger	5	0.0573557	0.0384337	0.232433	-0.0179743	0.132686	1.05903	0.982186	1.14189
ORMDL3	GCST90199912	N-oleoyltaurine levels	Weighted median	5	0.0167778	0.0219039	0.44369	-0.0261537	0.0597094	1.01692	0.974185	1.06153
ORMDL3	GCST90199912	N-oleoyltaurine levels	Inverse variance weighted	5	0.0197979	0.0213013	0.352671	-0.0219527	0.0615485	1.02	0.978286	1.06348
ORMDL3	GCST90199912	N-oleoyltaurine levels	Simple mode	5	0.00210851	0.0321912	0.950919	-0.0609863	0.0652033	1.00211	0.940836	1.06738
ORMDL3	GCST90199912	N-oleoyltaurine levels	Weighted mode	5	0.0164375	0.0233328	0.519987	-0.0292947	0.0621697	1.01657	0.97113	1.06414
ORMDL3	GCST90199913	Docosadioate (C22-DC) levels	MR Egger	5	0.00775371	0.037168	0.848112	-0.0650955	0.0806029	1.00778	0.936978	1.08394
ORMDL3	GCST90199913	Docosadioate (C22-DC) levels	Weighted median	5	0.00287821	0.0223092	0.897346	-0.0408478	0.0466042	1.00288	0.959975	1.04771
ORMDL3	GCST90199913	Docosadioate (C22-DC) levels	Inverse variance weighted	5	0.00476789	0.0206384	0.817299	-0.0356834	0.0452192	1.00478	0.964946	1.04626
ORMDL3	GCST90199913	Docosadioate (C22-DC) levels	Simple mode	5	-0.000906136	0.0333688	0.979637	-0.066309	0.0644967	0.999094	0.935842	1.06662
ORMDL3	GCST90199913	Docosadioate (C22-DC) levels	Weighted mode	5	0.00288972	0.0220016	0.901847	-0.0402335	0.0460129	1.00289	0.960565	1.04709
ORMDL3	GCST90199914	Oleoyl-linoleoyl-glycerol (18:1/18:2) [2] levels	MR Egger	5	-0.026722	0.0513814	0.638954	-0.127429	0.0739855	0.973632	0.880355	1.07679
ORMDL3	GCST90199914	Oleoyl-linoleoyl-glycerol (18:1/18:2) [2] levels	Weighted median	5	0.00276708	0.0257821	0.914531	-0.0477658	0.0532999	1.00277	0.953357	1.05475
ORMDL3	GCST90199914	Oleoyl-linoleoyl-glycerol (18:1/18:2) [2] levels	Inverse variance weighted	5	-0.0050547	0.0257621	0.844448	-0.0555483	0.0454389	0.994958	0.945966	1.04649
ORMDL3	GCST90199914	Oleoyl-linoleoyl-glycerol (18:1/18:2) [2] levels	Simple mode	5	0.00283479	0.0465563	0.954368	-0.0884156	0.0940852	1.00284	0.91538	1.09865
ORMDL3	GCST90199914	Oleoyl-linoleoyl-glycerol (18:1/18:2) [2] levels	Weighted mode	5	-0.00272958	0.0266227	0.923272	-0.05491	0.0494508	0.997274	0.94657	1.05069
ORMDL3	GCST90199915	Imidazole propionate levels	MR Egger	5	-0.0161582	0.0368346	0.690571	-0.088354	0.0560376	0.983972	0.915437	1.05764
ORMDL3	GCST90199915	Imidazole propionate levels	Weighted median	5	-0.0189035	0.0227018	0.40502	-0.0633991	0.025592	0.981274	0.938569	1.02592
ORMDL3	GCST90199915	Imidazole propionate levels	Inverse variance weighted	5	-0.0171899	0.0204754	0.401168	-0.0573217	0.0229419	0.982957	0.94429	1.02321
ORMDL3	GCST90199915	Imidazole propionate levels	Simple mode	5	-0.0345496	0.0337508	0.36386	-0.100701	0.031602	0.96604	0.904203	1.03211
ORMDL3	GCST90199915	Imidazole propionate levels	Weighted mode	5	-0.0203713	0.0214193	0.395424	-0.0623531	0.0216105	0.979835	0.939551	1.02185
ORMDL3	GCST90199916	Carnitine C18:2 levels	MR Egger	5	0.0329145	0.0363939	0.432451	-0.0384175	0.104247	1.03346	0.962311	1.10987
ORMDL3	GCST90199916	Carnitine C18:2 levels	Weighted median	5	-0.00501895	0.021116	0.812125	-0.0464063	0.0363684	0.994994	0.954654	1.03704
ORMDL3	GCST90199916	Carnitine C18:2 levels	Inverse variance weighted	5	-0.00120006	0.0202039	0.952635	-0.0407996	0.0383995	0.998801	0.960021	1.03915
ORMDL3	GCST90199916	Carnitine C18:2 levels	Simple mode	5	0.012461	0.0334912	0.728715	-0.0531818	0.0781039	1.01254	0.948208	1.08123
ORMDL3	GCST90199916	Carnitine C18:2 levels	Weighted mode	5	-0.00528377	0.0217322	0.819863	-0.0478788	0.0373113	0.99473	0.953249	1.03802
ORMDL3	GCST90199917	Pregnanediol-3-glucuronide levels	MR Egger	5	0.0952905	0.037961	0.0869205	0.020887	0.169694	1.09998	1.02111	1.18494
ORMDL3	GCST90199917	Pregnanediol-3-glucuronide levels	Weighted median	5	0.033608	0.0229824	0.143649	-0.0114375	0.0786535	1.03418	0.988628	1.08183
ORMDL3	GCST90199917	Pregnanediol-3-glucuronide levels	Inverse variance weighted	5	0.0274837	0.0276222	0.319743	-0.0266558	0.0816232	1.02786	0.973696	1.08505
ORMDL3	GCST90199917	Pregnanediol-3-glucuronide levels	Simple mode	5	0.0243861	0.0331733	0.503044	-0.0406335	0.0894058	1.02469	0.960181	1.09352
ORMDL3	GCST90199917	Pregnanediol-3-glucuronide levels	Weighted mode	5	0.0312016	0.0222016	0.232617	-0.0123135	0.0747168	1.03169	0.987762	1.07758
ORMDL3	GCST90199918	Carboxyethyl-gaba levels	MR Egger	5	0.00847782	0.036885	0.832993	-0.0638168	0.0807724	1.00851	0.938177	1.08412
ORMDL3	GCST90199918	Carboxyethyl-gaba levels	Weighted median	5	-0.00482889	0.0224435	0.829644	-0.0488181	0.0391603	0.995183	0.952354	1.03994
ORMDL3	GCST90199918	Carboxyethyl-gaba levels	Inverse variance weighted	5	-0.00488123	0.020478	0.811598	-0.0450181	0.0352556	0.995131	0.95598	1.03588
ORMDL3	GCST90199918	Carboxyethyl-gaba levels	Simple mode	5	-0.0325646	0.0380527	0.440356	-0.107148	0.0420187	0.96796	0.898393	1.04291
ORMDL3	GCST90199918	Carboxyethyl-gaba levels	Weighted mode	5	-0.0174829	0.0249992	0.52287	-0.0664813	0.0315154	0.982669	0.93568	1.03202
ORMDL3	GCST90199919	Alliin levels	MR Egger	5	-0.00168667	0.0616794	0.979901	-0.122578	0.119205	0.998315	0.884637	1.1266
ORMDL3	GCST90199919	Alliin levels	Weighted median	5	0.0208797	0.0290895	0.472896	-0.0361356	0.077895	1.0211	0.964509	1.08101
ORMDL3	GCST90199919	Alliin levels	Inverse variance weighted	5	0.0191117	0.0305169	0.53114	-0.0407014	0.0789248	1.0193	0.960116	1.08212
ORMDL3	GCST90199919	Alliin levels	Simple mode	5	0.0902837	0.0552548	0.177608	-0.0180158	0.198583	1.09448	0.982146	1.21967
ORMDL3	GCST90199919	Alliin levels	Weighted mode	5	0.00553637	0.0285477	0.855678	-0.050417	0.0614898	1.00555	0.950833	1.06342
ORMDL3	GCST90199920	Trimethylamine n-oxide levels	MR Egger	5	0.0460747	0.0356747	0.287029	-0.0238477	0.115997	1.04715	0.976434	1.12299
ORMDL3	GCST90199920	Trimethylamine n-oxide levels	Weighted median	5	0.0273107	0.0214625	0.2032	-0.0147557	0.0693771	1.02769	0.985353	1.07184
ORMDL3	GCST90199920	Trimethylamine n-oxide levels	Inverse variance weighted	5	0.0234072	0.0198129	0.237439	-0.015426	0.0622404	1.02368	0.984692	1.06422
ORMDL3	GCST90199920	Trimethylamine n-oxide levels	Simple mode	5	0.0154278	0.033948	0.673071	-0.0511102	0.0819658	1.01555	0.950174	1.08542
ORMDL3	GCST90199920	Trimethylamine n-oxide levels	Weighted mode	5	0.0276242	0.022752	0.291473	-0.0169698	0.0722182	1.02801	0.983173	1.07489
ORMDL3	GCST90199921	Dihydroferulate levels	MR Egger	5	-0.0676762	0.0422632	0.207626	-0.150512	0.0151597	0.934563	0.860267	1.01528
ORMDL3	GCST90199921	Dihydroferulate levels	Weighted median	5	-0.0756959	0.0273853	0.00570783	-0.129371	-0.0220208	0.927098	0.878648	0.97822
ORMDL3	GCST90199921	Dihydroferulate levels	Inverse variance weighted	5	-0.0751127	0.0234316	0.00134772	-0.121039	-0.0291868	0.927639	0.886	0.971235
ORMDL3	GCST90199921	Dihydroferulate levels	Simple mode	5	-0.0505101	0.0422149	0.29757	-0.133251	0.032231	0.950744	0.875245	1.03276
ORMDL3	GCST90199921	Dihydroferulate levels	Weighted mode	5	-0.0950961	0.028176	0.0279124	-0.150321	-0.0398711	0.909286	0.860432	0.960913
ORMDL3	GCST90199922	Prolylglycine levels	MR Egger	5	0.0385064	0.0437554	0.443635	-0.0472541	0.124267	1.03926	0.953845	1.13232
ORMDL3	GCST90199922	Prolylglycine levels	Weighted median	5	0.0282281	0.026277	0.28271	-0.0232748	0.0797309	1.02863	0.976994	1.083
ORMDL3	GCST90199922	Prolylglycine levels	Inverse variance weighted	5	0.0228459	0.0217195	0.292864	-0.0197244	0.0654162	1.02311	0.980469	1.0676
ORMDL3	GCST90199922	Prolylglycine levels	Simple mode	5	-0.00195581	0.0484082	0.969709	-0.096836	0.0929243	0.998046	0.907705	1.09738
ORMDL3	GCST90199922	Prolylglycine levels	Weighted mode	5	0.0469589	0.0291614	0.182618	-0.0101975	0.104115	1.04808	0.989854	1.10973
ORMDL3	GCST90199923	N-palmitoylglycine levels	MR Egger	5	0.0490051	0.0403468	0.311402	-0.0300746	0.128085	1.05023	0.970373	1.13665
ORMDL3	GCST90199923	N-palmitoylglycine levels	Weighted median	5	0.0197567	0.0228654	0.387566	-0.0250596	0.064573	1.01995	0.975252	1.0667
ORMDL3	GCST90199923	N-palmitoylglycine levels	Inverse variance weighted	5	0.0237716	0.0211653	0.261378	-0.0177124	0.0652555	1.02406	0.982444	1.06743
ORMDL3	GCST90199923	N-palmitoylglycine levels	Simple mode	5	0.040635	0.0443456	0.411343	-0.0462823	0.127552	1.04147	0.954772	1.13604
ORMDL3	GCST90199923	N-palmitoylglycine levels	Weighted mode	5	0.0192941	0.0235837	0.459227	-0.02693	0.0655183	1.01948	0.973429	1.06771
ORMDL3	GCST90199924	N-methyltaurine levels	MR Egger	5	0.0615307	0.0509132	0.313409	-0.0382592	0.161321	1.06346	0.962463	1.17506
ORMDL3	GCST90199924	N-methyltaurine levels	Weighted median	5	0.0231927	0.0280469	0.408278	-0.0317791	0.0781646	1.02346	0.968721	1.0813
ORMDL3	GCST90199924	N-methyltaurine levels	Inverse variance weighted	5	0.0185247	0.0283887	0.514053	-0.037117	0.0741665	1.0187	0.963563	1.07699
ORMDL3	GCST90199924	N-methyltaurine levels	Simple mode	5	0.0331274	0.0424989	0.479236	-0.0501705	0.116425	1.03368	0.951067	1.12347
ORMDL3	GCST90199924	N-methyltaurine levels	Weighted mode	5	0.0253848	0.0277342	0.411826	-0.0289742	0.0797438	1.02571	0.971442	1.08301
ORMDL3	GCST90199925	Succinimide levels	MR Egger	5	0.0493231	0.0627768	0.489389	-0.0737194	0.172366	1.05056	0.928932	1.18811
ORMDL3	GCST90199925	Succinimide levels	Weighted median	5	-0.000458128	0.0320498	0.988595	-0.0632757	0.0623595	0.999542	0.938685	1.06434
ORMDL3	GCST90199925	Succinimide levels	Inverse variance weighted	5	0.00115119	0.0341659	0.973121	-0.065814	0.0681163	1.00115	0.936305	1.07049
ORMDL3	GCST90199925	Succinimide levels	Simple mode	5	-0.0906056	0.0704043	0.267543	-0.228598	0.0473868	0.913378	0.795648	1.04853
ORMDL3	GCST90199925	Succinimide levels	Weighted mode	5	0.0600642	0.0359039	0.169659	-0.0103074	0.130436	1.0619	0.989746	1.13932
ORMDL3	GCST90199926	N-acetylcarnosine levels	MR Egger	5	-0.0128941	0.0290918	0.68762	-0.0699141	0.0441259	0.987189	0.932474	1.04511
ORMDL3	GCST90199926	N-acetylcarnosine levels	Weighted median	5	-0.0123914	0.0174536	0.477729	-0.0466004	0.0218177	0.987685	0.954469	1.02206
ORMDL3	GCST90199926	N-acetylcarnosine levels	Inverse variance weighted	5	-0.0150042	0.0161507	0.352882	-0.0466597	0.0166512	0.985108	0.954412	1.01679
ORMDL3	GCST90199926	N-acetylcarnosine levels	Simple mode	5	-0.000519206	0.0276161	0.9859	-0.0546468	0.0536084	0.999481	0.94682	1.05507
ORMDL3	GCST90199926	N-acetylcarnosine levels	Weighted mode	5	-0.0115293	0.0171423	0.538079	-0.0451283	0.0220697	0.988537	0.955875	1.02231
ORMDL3	GCST90199927	Histidine betaine (hercynine) levels	MR Egger	5	-0.00860532	0.0392915	0.840695	-0.0856167	0.068406	0.991432	0.917946	1.0708
ORMDL3	GCST90199927	Histidine betaine (hercynine) levels	Weighted median	5	-0.00578089	0.0243321	0.812204	-0.0534717	0.0419099	0.994236	0.947933	1.0428
ORMDL3	GCST90199927	Histidine betaine (hercynine) levels	Inverse variance weighted	5	-0.00163232	0.0218065	0.94033	-0.0443731	0.0411085	0.998369	0.956597	1.04197
ORMDL3	GCST90199927	Histidine betaine (hercynine) levels	Simple mode	5	-0.0177385	0.0378967	0.664098	-0.0920161	0.0565391	0.982418	0.91209	1.05817
ORMDL3	GCST90199927	Histidine betaine (hercynine) levels	Weighted mode	5	-0.00711598	0.0243036	0.784239	-0.054751	0.040519	0.992909	0.946721	1.04135
ORMDL3	GCST90199928	2-stearoyl-GPE (18:0) levels	MR Egger	5	0.011212	0.0375967	0.784998	-0.0624774	0.0849015	1.01128	0.939434	1.08861
ORMDL3	GCST90199928	2-stearoyl-GPE (18:0) levels	Weighted median	5	0.0162556	0.0237209	0.493163	-0.0302373	0.0627485	1.01639	0.970215	1.06476
ORMDL3	GCST90199928	2-stearoyl-GPE (18:0) levels	Inverse variance weighted	5	0.00594157	0.0208718	0.775898	-0.0349673	0.0468504	1.00596	0.965637	1.04797
ORMDL3	GCST90199928	2-stearoyl-GPE (18:0) levels	Simple mode	5	-0.00707963	0.0406416	0.870172	-0.0867372	0.0725779	0.992945	0.916918	1.07528
ORMDL3	GCST90199928	2-stearoyl-GPE (18:0) levels	Weighted mode	5	0.00924192	0.0240183	0.71998	-0.037834	0.0563179	1.00928	0.962873	1.05793
ORMDL3	GCST90199929	Margaroylcarnitine (C17) levels	MR Egger	5	-0.0145736	0.036931	0.719506	-0.0869583	0.057811	0.985532	0.916715	1.05951
ORMDL3	GCST90199929	Margaroylcarnitine (C17) levels	Weighted median	5	-0.0217388	0.022209	0.327665	-0.0652684	0.0217908	0.978496	0.936816	1.02203
ORMDL3	GCST90199929	Margaroylcarnitine (C17) levels	Inverse variance weighted	5	-0.0245583	0.0205335	0.231692	-0.064804	0.0156873	0.975741	0.937251	1.01581
ORMDL3	GCST90199929	Margaroylcarnitine (C17) levels	Simple mode	5	-0.00991091	0.0356139	0.794585	-0.0797142	0.0598923	0.990138	0.92338	1.06172
ORMDL3	GCST90199929	Margaroylcarnitine (C17) levels	Weighted mode	5	-0.0215123	0.0233896	0.409756	-0.0673558	0.0243313	0.978717	0.934863	1.02463
ORMDL3	GCST90199930	(R)-3-hydroxybutyrylcarnitine levels	MR Egger	5	0.0465915	0.0409618	0.33798	-0.0336936	0.126877	1.04769	0.966868	1.13528
ORMDL3	GCST90199930	(R)-3-hydroxybutyrylcarnitine levels	Weighted median	5	0.0295065	0.0236527	0.212219	-0.0168529	0.0758659	1.02995	0.983288	1.07882
ORMDL3	GCST90199930	(R)-3-hydroxybutyrylcarnitine levels	Inverse variance weighted	5	0.0257617	0.0209742	0.219352	-0.0153479	0.0668712	1.0261	0.984769	1.06916
ORMDL3	GCST90199930	(R)-3-hydroxybutyrylcarnitine levels	Simple mode	5	0.0259831	0.0399144	0.550568	-0.0522491	0.104215	1.02632	0.949092	1.10984
ORMDL3	GCST90199930	(R)-3-hydroxybutyrylcarnitine levels	Weighted mode	5	0.0259831	0.0261541	0.376716	-0.0252788	0.0772451	1.02632	0.975038	1.08031
ORMDL3	GCST90199931	Lanthionine levels	MR Egger	5	0.0750743	0.0379259	0.142127	0.000739492	0.149409	1.07796	1.00074	1.16115
ORMDL3	GCST90199931	Lanthionine levels	Weighted median	5	0.0210249	0.0220237	0.339755	-0.0221415	0.0641914	1.02125	0.978102	1.0663
ORMDL3	GCST90199931	Lanthionine levels	Inverse variance weighted	5	0.0145286	0.0251317	0.563197	-0.0347295	0.0637866	1.01463	0.965867	1.06586
ORMDL3	GCST90199931	Lanthionine levels	Simple mode	5	0.0281586	0.0321607	0.430698	-0.0348764	0.0911936	1.02856	0.965725	1.09548
ORMDL3	GCST90199931	Lanthionine levels	Weighted mode	5	0.0208553	0.0225982	0.408302	-0.0234372	0.0651479	1.02107	0.976835	1.06732
ORMDL3	GCST90199932	Mannonate levels	MR Egger	5	-0.046191	0.0401031	0.332863	-0.124793	0.0324111	0.95486	0.882679	1.03294
ORMDL3	GCST90199932	Mannonate levels	Weighted median	5	-0.0034682	0.0210854	0.869351	-0.0447956	0.0378592	0.996538	0.956193	1.03858
ORMDL3	GCST90199932	Mannonate levels	Inverse variance weighted	5	-0.00701548	0.0233092	0.763434	-0.0527016	0.0386706	0.993009	0.948663	1.03943
ORMDL3	GCST90199932	Mannonate levels	Simple mode	5	0.0111272	0.0345828	0.763749	-0.056655	0.0789094	1.01119	0.94492	1.08211
ORMDL3	GCST90199932	Mannonate levels	Weighted mode	5	-0.00263769	0.0210906	0.906506	-0.0439753	0.0386999	0.997366	0.956978	1.03946
ORMDL3	GCST90199933	3b-hydroxy-5-cholenoic acid levels	MR Egger	5	-0.0358879	0.0439649	0.474126	-0.122059	0.0502833	0.964748	0.885096	1.05157
ORMDL3	GCST90199933	3b-hydroxy-5-cholenoic acid levels	Weighted median	5	0.0171326	0.0265857	0.519298	-0.0349754	0.0692406	1.01728	0.965629	1.07169
ORMDL3	GCST90199933	3b-hydroxy-5-cholenoic acid levels	Inverse variance weighted	5	0.0201598	0.0281242	0.473491	-0.0349638	0.0752833	1.02036	0.96564	1.07819
ORMDL3	GCST90199933	3b-hydroxy-5-cholenoic acid levels	Simple mode	5	0.101542	0.053152	0.128687	-0.00263639	0.205719	1.10688	0.997367	1.22841
ORMDL3	GCST90199933	3b-hydroxy-5-cholenoic acid levels	Weighted mode	5	-0.000714046	0.0295255	0.981864	-0.058584	0.0571559	0.999286	0.943099	1.05882
ORMDL3	GCST90199934	2-hydroxydecanoate levels	MR Egger	5	0.0625118	0.0369248	0.189041	-0.00986082	0.134884	1.06451	0.990188	1.1444
ORMDL3	GCST90199934	2-hydroxydecanoate levels	Weighted median	5	0.025566	0.0210653	0.224881	-0.0157221	0.0668541	1.0259	0.984401	1.06914
ORMDL3	GCST90199934	2-hydroxydecanoate levels	Inverse variance weighted	5	0.0270389	0.0205142	0.187484	-0.0131689	0.0672467	1.02741	0.986917	1.06956
ORMDL3	GCST90199934	2-hydroxydecanoate levels	Simple mode	5	0.0544308	0.0318146	0.162274	-0.00792582	0.116787	1.05594	0.992106	1.12388
ORMDL3	GCST90199934	2-hydroxydecanoate levels	Weighted mode	5	0.0280764	0.0225633	0.281308	-0.0161478	0.0723005	1.02847	0.983982	1.07498
ORMDL3	GCST90199935	Glycohyocholate levels	MR Egger	5	0.0194487	0.0395059	0.656283	-0.0579829	0.0968804	1.01964	0.943666	1.10173
ORMDL3	GCST90199935	Glycohyocholate levels	Weighted median	5	0.0220312	0.0224167	0.325704	-0.0219055	0.065968	1.02228	0.978333	1.06819
ORMDL3	GCST90199935	Glycohyocholate levels	Inverse variance weighted	5	0.0242505	0.0219795	0.269886	-0.0188293	0.0673303	1.02455	0.981347	1.06965
ORMDL3	GCST90199935	Glycohyocholate levels	Simple mode	5	0.025614	0.0329012	0.479751	-0.0388724	0.0901004	1.02594	0.961873	1.09428
ORMDL3	GCST90199935	Glycohyocholate levels	Weighted mode	5	0.0218422	0.0237679	0.410107	-0.0247428	0.0684273	1.02208	0.975561	1.07082
ORMDL3	GCST90199936	3-methyl catechol sulfate (2) levels	MR Egger	5	-0.0106839	0.052823	0.852654	-0.114217	0.0928492	0.989373	0.892064	1.0973
ORMDL3	GCST90199936	3-methyl catechol sulfate (2) levels	Weighted median	5	0.027129	0.0270547	0.315984	-0.0258983	0.0801563	1.0275	0.974434	1.08346
ORMDL3	GCST90199936	3-methyl catechol sulfate (2) levels	Inverse variance weighted	5	0.0169353	0.0269935	0.530406	-0.0359719	0.0698426	1.01708	0.964667	1.07234
ORMDL3	GCST90199936	3-methyl catechol sulfate (2) levels	Simple mode	5	0.00508356	0.042975	0.911539	-0.0791475	0.0893146	1.0051	0.923904	1.09342
ORMDL3	GCST90199936	3-methyl catechol sulfate (2) levels	Weighted mode	5	0.0294915	0.0283019	0.356232	-0.0259802	0.0849632	1.02993	0.974354	1.08868
ORMDL3	GCST90199937	2-aminooctanoate levels	MR Egger	5	0.0729074	0.0633683	0.333313	-0.0512945	0.197109	1.07563	0.949999	1.21788
ORMDL3	GCST90199937	2-aminooctanoate levels	Weighted median	5	-0.0015461	0.0291515	0.957703	-0.058683	0.0555908	0.998455	0.943006	1.05717
ORMDL3	GCST90199937	2-aminooctanoate levels	Inverse variance weighted	5	0.0305071	0.0336063	0.363995	-0.0353613	0.0963755	1.03098	0.965257	1.10117
ORMDL3	GCST90199937	2-aminooctanoate levels	Simple mode	5	0.0223629	0.045162	0.646447	-0.0661547	0.11088	1.02261	0.935986	1.11726
ORMDL3	GCST90199937	2-aminooctanoate levels	Weighted mode	5	-0.000253757	0.0294044	0.993528	-0.0578863	0.0573788	0.999746	0.943757	1.05906
ORMDL3	GCST90199938	3-methyl catechol sulfate (1) levels	MR Egger	5	0.0601979	0.0371085	0.203211	-0.0125348	0.132931	1.06205	0.987543	1.14217
ORMDL3	GCST90199938	3-methyl catechol sulfate (1) levels	Weighted median	5	0.0306952	0.0213568	0.150646	-0.0111642	0.0725546	1.03117	0.988898	1.07525
ORMDL3	GCST90199938	3-methyl catechol sulfate (1) levels	Inverse variance weighted	5	0.0148018	0.0206167	0.472786	-0.0256068	0.0552104	1.01491	0.974718	1.05676
ORMDL3	GCST90199938	3-methyl catechol sulfate (1) levels	Simple mode	5	0.0219007	0.0318393	0.529358	-0.0405044	0.0843057	1.02214	0.960305	1.08796
ORMDL3	GCST90199938	3-methyl catechol sulfate (1) levels	Weighted mode	5	0.0228838	0.0215689	0.348518	-0.0193912	0.0651588	1.02315	0.980796	1.06733
ORMDL3	GCST90199939	4-methylcatechol sulfate levels	MR Egger	5	-0.0119928	0.0362882	0.762767	-0.0831178	0.0591322	0.988079	0.920243	1.06092
ORMDL3	GCST90199939	4-methylcatechol sulfate levels	Weighted median	5	-0.00132782	0.0222695	0.952454	-0.044976	0.0423203	0.998673	0.95602	1.04323
ORMDL3	GCST90199939	4-methylcatechol sulfate levels	Inverse variance weighted	5	-0.0130305	0.0201633	0.518119	-0.0525506	0.0264896	0.987054	0.948806	1.02684
ORMDL3	GCST90199939	4-methylcatechol sulfate levels	Simple mode	5	0.00202297	0.034942	0.956609	-0.0664634	0.0705093	1.00203	0.935697	1.07305
ORMDL3	GCST90199939	4-methylcatechol sulfate levels	Weighted mode	5	-0.000296743	0.0241545	0.990786	-0.0476396	0.0470462	0.999703	0.953477	1.04817
ORMDL3	GCST90199940	Guaiacol sulfate levels	MR Egger	5	0.0110942	0.0368568	0.783065	-0.0611451	0.0833335	1.01116	0.940687	1.0869
ORMDL3	GCST90199940	Guaiacol sulfate levels	Weighted median	5	-0.0200068	0.0226008	0.376035	-0.0643044	0.0242908	0.980192	0.937719	1.02459
ORMDL3	GCST90199940	Guaiacol sulfate levels	Inverse variance weighted	5	-0.0185923	0.0204745	0.363839	-0.0587223	0.0215376	0.981579	0.942969	1.02177
ORMDL3	GCST90199940	Guaiacol sulfate levels	Simple mode	5	-0.0438646	0.0373829	0.305742	-0.117135	0.0294059	0.957084	0.889465	1.02984
ORMDL3	GCST90199940	Guaiacol sulfate levels	Weighted mode	5	-0.01889	0.0236547	0.469266	-0.0652533	0.0274732	0.981287	0.93683	1.02785
ORMDL3	GCST90199941	Gamma-CEHC glucuronide levels	MR Egger	5	-0.0298419	0.0421165	0.529696	-0.11239	0.0527065	0.970599	0.893695	1.05412
ORMDL3	GCST90199941	Gamma-CEHC glucuronide levels	Weighted median	5	-0.0232286	0.0265128	0.380961	-0.0751938	0.0287366	0.977039	0.927564	1.02915
ORMDL3	GCST90199941	Gamma-CEHC glucuronide levels	Inverse variance weighted	5	-0.0274738	0.0234095	0.24055	-0.0733565	0.0184089	0.9729	0.92927	1.01858
ORMDL3	GCST90199941	Gamma-CEHC glucuronide levels	Simple mode	5	-0.0213412	0.0386526	0.610257	-0.0971002	0.0544179	0.978885	0.907465	1.05593
ORMDL3	GCST90199941	Gamma-CEHC glucuronide levels	Weighted mode	5	-0.0239682	0.0268935	0.423173	-0.0766795	0.0287431	0.976317	0.926187	1.02916
ORMDL3	GCST90199942	Dimethyl sulfone levels	MR Egger	5	-0.000138612	0.0375023	0.997283	-0.0736432	0.0733659	0.999861	0.929003	1.07612
ORMDL3	GCST90199942	Dimethyl sulfone levels	Weighted median	5	-0.00133184	0.0233661	0.954546	-0.0471293	0.0444656	0.998669	0.953964	1.04547
ORMDL3	GCST90199942	Dimethyl sulfone levels	Inverse variance weighted	5	-0.00265668	0.0208097	0.898414	-0.0434438	0.0381304	0.997347	0.957486	1.03887
ORMDL3	GCST90199942	Dimethyl sulfone levels	Simple mode	5	0.0128905	0.0307378	0.696489	-0.0473557	0.0731367	1.01297	0.953748	1.07588
ORMDL3	GCST90199942	Dimethyl sulfone levels	Weighted mode	5	0.00492747	0.0224532	0.83704	-0.0390809	0.0489358	1.00494	0.961673	1.05015
ORMDL3	GCST90199943	2-piperidinone levels	MR Egger	5	-0.00621762	0.036596	0.875901	-0.0779458	0.0655106	0.993802	0.925015	1.0677
ORMDL3	GCST90199943	2-piperidinone levels	Weighted median	5	0.000547392	0.0216468	0.979826	-0.0418803	0.042975	1.00055	0.958985	1.04391
ORMDL3	GCST90199943	2-piperidinone levels	Inverse variance weighted	5	0.00423284	0.0203235	0.835015	-0.0356011	0.0440668	1.00424	0.965025	1.04505
ORMDL3	GCST90199943	2-piperidinone levels	Simple mode	5	0.00186574	0.0316102	0.955764	-0.0600902	0.0638217	1.00187	0.94168	1.0659
ORMDL3	GCST90199943	2-piperidinone levels	Weighted mode	5	-0.000985139	0.019606	0.962335	-0.0394128	0.0374426	0.999015	0.961354	1.03815
ORMDL3	GCST90199944	Indolin-2-one levels	MR Egger	5	9.52731e-05	0.0396276	0.998233	-0.0775748	0.0777653	1.0001	0.925358	1.08087
ORMDL3	GCST90199944	Indolin-2-one levels	Weighted median	5	-0.0214411	0.0242911	0.377414	-0.0690516	0.0261695	0.978787	0.933278	1.02651
ORMDL3	GCST90199944	Indolin-2-one levels	Inverse variance weighted	5	-0.0263974	0.0219509	0.229144	-0.0694213	0.0166264	0.973948	0.932934	1.01677
ORMDL3	GCST90199944	Indolin-2-one levels	Simple mode	5	-0.0168986	0.0322895	0.628386	-0.0801859	0.0463887	0.983243	0.922945	1.04748
ORMDL3	GCST90199944	Indolin-2-one levels	Weighted mode	5	-0.0257315	0.0238221	0.340852	-0.0724228	0.0209598	0.974597	0.930138	1.02118
ORMDL3	GCST90199945	Sphingomyelin (d18:1/14:0, d16:1/16:0) levels	MR Egger	5	-0.0153082	0.0440827	0.751329	-0.10171	0.0710939	0.984808	0.903291	1.07368
ORMDL3	GCST90199945	Sphingomyelin (d18:1/14:0, d16:1/16:0) levels	Weighted median	5	-0.0112365	0.0206613	0.586552	-0.0517327	0.0292598	0.988826	0.949583	1.02969
ORMDL3	GCST90199945	Sphingomyelin (d18:1/14:0, d16:1/16:0) levels	Inverse variance weighted	5	-0.0114808	0.0212505	0.589016	-0.0531317	0.0301701	0.988585	0.948255	1.03063
ORMDL3	GCST90199945	Sphingomyelin (d18:1/14:0, d16:1/16:0) levels	Simple mode	5	0.0257788	0.0321163	0.467147	-0.0371692	0.0887267	1.02611	0.963513	1.09278
ORMDL3	GCST90199945	Sphingomyelin (d18:1/14:0, d16:1/16:0) levels	Weighted mode	5	-0.0085491	0.0224408	0.7226	-0.0525331	0.0354348	0.991487	0.948823	1.03607
ORMDL3	GCST90199946	3-acetylphenol sulfate levels	MR Egger	5	-0.00271829	0.0407555	0.951019	-0.082599	0.0771624	0.997285	0.92072	1.08022
ORMDL3	GCST90199946	3-acetylphenol sulfate levels	Weighted median	5	0.0238156	0.0259747	0.359207	-0.0270948	0.074726	1.0241	0.973269	1.07759
ORMDL3	GCST90199946	3-acetylphenol sulfate levels	Inverse variance weighted	5	0.0114874	0.0226504	0.612042	-0.0329074	0.0558823	1.01155	0.967628	1.05747
ORMDL3	GCST90199946	3-acetylphenol sulfate levels	Simple mode	5	0.0214629	0.0400831	0.620716	-0.0570999	0.100026	1.02169	0.9445	1.1052
ORMDL3	GCST90199946	3-acetylphenol sulfate levels	Weighted mode	5	0.0330094	0.0298138	0.330311	-0.0254256	0.0914445	1.03356	0.974895	1.09576
ORMDL3	GCST90199947	Sphingomyelin (d18:2/16:0, d18:1/16:1) levels	MR Egger	5	0.000760288	0.0341277	0.983625	-0.06613	0.0676506	1.00076	0.936009	1.06999
ORMDL3	GCST90199947	Sphingomyelin (d18:2/16:0, d18:1/16:1) levels	Weighted median	5	-0.00281026	0.0203685	0.890263	-0.0427325	0.0371119	0.997194	0.958168	1.03781
ORMDL3	GCST90199947	Sphingomyelin (d18:2/16:0, d18:1/16:1) levels	Inverse variance weighted	5	-0.00690063	0.0189554	0.715824	-0.0440533	0.030252	0.993123	0.956903	1.03071
ORMDL3	GCST90199947	Sphingomyelin (d18:2/16:0, d18:1/16:1) levels	Simple mode	5	-0.00863909	0.0285109	0.776987	-0.0645205	0.0472423	0.991398	0.937517	1.04838
ORMDL3	GCST90199947	Sphingomyelin (d18:2/16:0, d18:1/16:1) levels	Weighted mode	5	-0.00565256	0.0203183	0.794647	-0.0454765	0.0341713	0.994363	0.955542	1.03476
ORMDL3	GCST90199948	S-allylcysteine levels	MR Egger	5	-0.0865978	0.0472302	0.164092	-0.179169	0.00597332	0.917046	0.835965	1.00599
ORMDL3	GCST90199948	S-allylcysteine levels	Weighted median	5	-0.0134091	0.0247865	0.588519	-0.0619907	0.0351725	0.98668	0.939892	1.0358
ORMDL3	GCST90199948	S-allylcysteine levels	Inverse variance weighted	5	-0.0018953	0.0363011	0.958361	-0.0730455	0.0692549	0.998106	0.929559	1.07171
ORMDL3	GCST90199948	S-allylcysteine levels	Simple mode	5	-0.0218144	0.0435544	0.642779	-0.107181	0.0635521	0.978422	0.898363	1.06562
ORMDL3	GCST90199948	S-allylcysteine levels	Weighted mode	5	-0.0141361	0.0246516	0.597048	-0.0624533	0.034181	0.985963	0.939457	1.03477
ORMDL3	GCST90199949	6-oxopiperidine-2-carboxylate levels	MR Egger	5	0.0316733	0.0375768	0.461183	-0.0419772	0.105324	1.03218	0.958892	1.11107
ORMDL3	GCST90199949	6-oxopiperidine-2-carboxylate levels	Weighted median	5	0.0029431	0.0237277	0.901287	-0.0435632	0.0494494	1.00295	0.957372	1.05069
ORMDL3	GCST90199949	6-oxopiperidine-2-carboxylate levels	Inverse variance weighted	5	0.00358837	0.0208522	0.86337	-0.0372819	0.0444586	1.00359	0.963405	1.04546
ORMDL3	GCST90199949	6-oxopiperidine-2-carboxylate levels	Simple mode	5	-0.0283865	0.040124	0.518315	-0.107029	0.0502564	0.972013	0.898499	1.05154
ORMDL3	GCST90199949	6-oxopiperidine-2-carboxylate levels	Weighted mode	5	0.0043867	0.0242757	0.865387	-0.0431937	0.0519671	1.0044	0.957726	1.05334
ORMDL3	GCST90199950	2-aminophenol sulfate levels	MR Egger	5	-0.0212977	0.0367364	0.602757	-0.0933011	0.0507057	0.978927	0.910919	1.05201
ORMDL3	GCST90199950	2-aminophenol sulfate levels	Weighted median	5	-0.0380933	0.0226542	0.0926628	-0.0824955	0.00630883	0.962623	0.920816	1.00633
ORMDL3	GCST90199950	2-aminophenol sulfate levels	Inverse variance weighted	5	-0.0304118	0.0203952	0.135929	-0.0703865	0.00956285	0.970046	0.932034	1.00961
ORMDL3	GCST90199950	2-aminophenol sulfate levels	Simple mode	5	-0.0151608	0.0413028	0.732165	-0.0961144	0.0657927	0.984954	0.90836	1.06801
ORMDL3	GCST90199950	2-aminophenol sulfate levels	Weighted mode	5	-0.0370424	0.021883	0.165759	-0.079933	0.00584834	0.963635	0.923178	1.00587
ORMDL3	GCST90199951	N-acetylalliin levels	MR Egger	5	-0.113118	0.0454152	0.088425	-0.202132	-0.0241044	0.893045	0.816987	0.976184
ORMDL3	GCST90199951	N-acetylalliin levels	Weighted median	5	-0.00272018	0.0291589	0.925675	-0.0598716	0.0544312	0.997284	0.941886	1.05594
ORMDL3	GCST90199951	N-acetylalliin levels	Inverse variance weighted	5	0.00695248	0.0434924	0.872995	-0.0782927	0.0921977	1.00698	0.924694	1.09658
ORMDL3	GCST90199951	N-acetylalliin levels	Simple mode	5	0.0748347	0.0579258	0.265979	-0.0386999	0.188369	1.07771	0.962039	1.20728
ORMDL3	GCST90199951	N-acetylalliin levels	Weighted mode	5	-0.0149223	0.0266842	0.605843	-0.0672233	0.0373788	0.985189	0.934986	1.03809
ORMDL3	GCST90199952	2-aminoheptanoate levels	MR Egger	5	0.0193436	0.036652	0.634207	-0.0524943	0.0911815	1.01953	0.94886	1.09547
ORMDL3	GCST90199952	2-aminoheptanoate levels	Weighted median	5	0.00441666	0.0231296	0.848562	-0.0409173	0.0497506	1.00443	0.959908	1.05101
ORMDL3	GCST90199952	2-aminoheptanoate levels	Inverse variance weighted	5	0.00692616	0.0203594	0.73371	-0.0329783	0.0468306	1.00695	0.96756	1.04794
ORMDL3	GCST90199952	2-aminoheptanoate levels	Simple mode	5	-0.0263497	0.0313076	0.447365	-0.0877126	0.0350132	0.973994	0.916024	1.03563
ORMDL3	GCST90199952	2-aminoheptanoate levels	Weighted mode	5	0.00822007	0.0209949	0.715371	-0.03293	0.0493702	1.00825	0.967606	1.05061
ORMDL3	GCST90199953	3-methoxytyramine sulfate levels	MR Egger	5	0.019752	0.0537175	0.737507	-0.0855343	0.125038	1.01995	0.918022	1.13319
ORMDL3	GCST90199953	3-methoxytyramine sulfate levels	Weighted median	5	-0.00466698	0.0289034	0.871725	-0.0613177	0.0519837	0.995344	0.940524	1.05336
ORMDL3	GCST90199953	3-methoxytyramine sulfate levels	Inverse variance weighted	5	-0.00782628	0.0273483	0.774747	-0.0614289	0.0457763	0.992204	0.94042	1.04684
ORMDL3	GCST90199953	3-methoxytyramine sulfate levels	Simple mode	5	-0.0888817	0.0498656	0.149262	-0.186618	0.00885489	0.914954	0.82976	1.00889
ORMDL3	GCST90199953	3-methoxytyramine sulfate levels	Weighted mode	5	0.00189336	0.0307525	0.953861	-0.0583815	0.0621682	1.0019	0.94329	1.06414
ORMDL3	GCST90199954	N2,N5-diacetylornithine levels	MR Egger	5	0.0209641	0.0374483	0.614685	-0.0524345	0.0943628	1.02119	0.948917	1.09896
ORMDL3	GCST90199954	N2,N5-diacetylornithine levels	Weighted median	5	0.0390105	0.0233446	0.0947068	-0.00674481	0.0847658	1.03978	0.993278	1.08846
ORMDL3	GCST90199954	N2,N5-diacetylornithine levels	Inverse variance weighted	5	0.0411906	0.0207868	0.0475267	0.0004485	0.0819327	1.04205	1.00045	1.08538
ORMDL3	GCST90199954	N2,N5-diacetylornithine levels	Simple mode	5	0.0834292	0.0413732	0.113951	0.00233771	0.164521	1.08701	1.00234	1.17883
ORMDL3	GCST90199954	N2,N5-diacetylornithine levels	Weighted mode	5	0.0138757	0.0234247	0.585478	-0.0320367	0.0597881	1.01397	0.968471	1.06161
ORMDL3	GCST90199955	Ferulic acid 4-sulfate levels	MR Egger	5	0.000630082	0.0392832	0.98821	-0.0763651	0.0776252	1.00063	0.926478	1.08072
ORMDL3	GCST90199955	Ferulic acid 4-sulfate levels	Weighted median	5	-0.0286962	0.0242273	0.236231	-0.0761817	0.0187892	0.971712	0.926648	1.01897
ORMDL3	GCST90199955	Ferulic acid 4-sulfate levels	Inverse variance weighted	5	-0.0252562	0.0218238	0.247159	-0.0680308	0.0175184	0.97506	0.934232	1.01767
ORMDL3	GCST90199955	Ferulic acid 4-sulfate levels	Simple mode	5	0.00914363	0.0350996	0.807335	-0.0596516	0.0779389	1.00919	0.942093	1.08106
ORMDL3	GCST90199955	Ferulic acid 4-sulfate levels	Weighted mode	5	-0.0273586	0.0244194	0.325281	-0.0752207	0.0205035	0.973012	0.927539	1.02072
ORMDL3	GCST90199956	1H-indole-7-acetic acid levels	MR Egger	5	0.0348093	0.0430783	0.478195	-0.0496241	0.119243	1.03542	0.951587	1.12664
ORMDL3	GCST90199956	1H-indole-7-acetic acid levels	Weighted median	5	0.0261489	0.0251184	0.297863	-0.0230831	0.075381	1.02649	0.977181	1.07829
ORMDL3	GCST90199956	1H-indole-7-acetic acid levels	Inverse variance weighted	5	0.0235825	0.0238534	0.322837	-0.0231701	0.0703352	1.02386	0.977096	1.07287
ORMDL3	GCST90199956	1H-indole-7-acetic acid levels	Simple mode	5	0.0259146	0.0394172	0.546803	-0.051343	0.103172	1.02625	0.949953	1.10868
ORMDL3	GCST90199956	1H-indole-7-acetic acid levels	Weighted mode	5	0.0270901	0.0270548	0.373341	-0.0259372	0.0801174	1.02746	0.974396	1.08341
ORMDL3	GCST90199957	3-(3-hydroxyphenyl)propionate sulfate levels	MR Egger	5	-0.0435117	0.0480208	0.431678	-0.137632	0.050609	0.957421	0.871419	1.05191
ORMDL3	GCST90199957	3-(3-hydroxyphenyl)propionate sulfate levels	Weighted median	5	-0.0938739	0.0265287	0.000402276	-0.14587	-0.0418778	0.910398	0.86427	0.958987
ORMDL3	GCST90199957	3-(3-hydroxyphenyl)propionate sulfate levels	Inverse variance weighted	5	-0.0975434	0.0294351	0.000920212	-0.155236	-0.0398507	0.907063	0.856213	0.960933
ORMDL3	GCST90199957	3-(3-hydroxyphenyl)propionate sulfate levels	Simple mode	5	-0.0748125	0.0414967	0.145753	-0.156146	0.00652096	0.927917	0.855434	1.00654
ORMDL3	GCST90199957	3-(3-hydroxyphenyl)propionate sulfate levels	Weighted mode	5	-0.0915574	0.0258516	0.0239777	-0.142227	-0.0408883	0.912509	0.867425	0.959936
ORMDL3	GCST90199958	1-linolenoyl-GPC (18:3) levels	MR Egger	5	-0.0137694	0.0368873	0.733755	-0.0860685	0.0585297	0.986325	0.917531	1.06028
ORMDL3	GCST90199958	1-linolenoyl-GPC (18:3) levels	Weighted median	5	-0.0193763	0.0230802	0.401176	-0.0646135	0.0258608	0.98081	0.93743	1.0262
ORMDL3	GCST90199958	1-linolenoyl-GPC (18:3) levels	Inverse variance weighted	5	-0.0208923	0.0204868	0.307825	-0.0610463	0.0192617	0.979324	0.94078	1.01945
ORMDL3	GCST90199958	1-linolenoyl-GPC (18:3) levels	Simple mode	5	-0.00289341	0.0332883	0.934913	-0.0681385	0.0623517	0.997111	0.934131	1.06434
ORMDL3	GCST90199958	1-linolenoyl-GPC (18:3) levels	Weighted mode	5	-0.0199696	0.0227865	0.430302	-0.064631	0.0246919	0.980229	0.937413	1.025
ORMDL3	GCST90199959	O-sulfo-l-tyrosine levels	MR Egger	5	0.0010166	0.0578855	0.987091	-0.112439	0.114472	1.00102	0.893652	1.12128
ORMDL3	GCST90199959	O-sulfo-l-tyrosine levels	Weighted median	5	-0.00054194	0.022091	0.980428	-0.0438402	0.0427564	0.999458	0.957107	1.04368
ORMDL3	GCST90199959	O-sulfo-l-tyrosine levels	Inverse variance weighted	5	0.00324184	0.0278482	0.907327	-0.0513406	0.0578243	1.00325	0.949955	1.05953
ORMDL3	GCST90199959	O-sulfo-l-tyrosine levels	Simple mode	5	0.0246678	0.0460549	0.620618	-0.0655999	0.114935	1.02497	0.936506	1.1218
ORMDL3	GCST90199959	O-sulfo-l-tyrosine levels	Weighted mode	5	-0.00214749	0.0216655	0.925812	-0.0446119	0.040317	0.997855	0.956369	1.04114
ORMDL3	GCST90199960	N-formylanthranilic acid levels	MR Egger	5	-0.0413921	0.0523938	0.487204	-0.144084	0.0612997	0.959453	0.865815	1.06322
ORMDL3	GCST90199960	N-formylanthranilic acid levels	Weighted median	5	0.0172669	0.0248637	0.487393	-0.031466	0.0659997	1.01742	0.969024	1.06823
ORMDL3	GCST90199960	N-formylanthranilic acid levels	Inverse variance weighted	5	0.0210438	0.0327431	0.520421	-0.0431326	0.0852202	1.02127	0.957784	1.08896
ORMDL3	GCST90199960	N-formylanthranilic acid levels	Simple mode	5	0.00604923	0.0379483	0.881073	-0.0683294	0.0804279	1.00607	0.933953	1.08375
ORMDL3	GCST90199960	N-formylanthranilic acid levels	Weighted mode	5	0.0189236	0.0250405	0.491879	-0.0301558	0.0680031	1.0191	0.970294	1.07037
ORMDL3	GCST90199961	Methionine sulfone levels	MR Egger	5	0.0879702	0.135458	0.56235	-0.177527	0.353467	1.09196	0.837339	1.424
ORMDL3	GCST90199961	Methionine sulfone levels	Weighted median	5	0.0702424	0.0419066	0.093706	-0.0118946	0.152379	1.07277	0.988176	1.1646
ORMDL3	GCST90199961	Methionine sulfone levels	Inverse variance weighted	5	0.0928605	0.0650855	0.153653	-0.0347071	0.220428	1.09731	0.965888	1.24661
ORMDL3	GCST90199961	Methionine sulfone levels	Simple mode	5	-0.0621262	0.0782167	0.471493	-0.215431	0.0911786	0.939764	0.806194	1.09546
ORMDL3	GCST90199961	Methionine sulfone levels	Weighted mode	5	0.00752227	0.0381484	0.853298	-0.0672486	0.0822931	1.00755	0.934963	1.08577
ORMDL3	GCST90199962	Acisoga levels	MR Egger	5	-0.0233573	0.0379212	0.581511	-0.0976829	0.0509683	0.976913	0.906936	1.05229
ORMDL3	GCST90199962	Acisoga levels	Weighted median	5	0.0196648	0.0234923	0.402549	-0.02638	0.0657097	1.01986	0.973965	1.06792
ORMDL3	GCST90199962	Acisoga levels	Inverse variance weighted	5	0.0133424	0.0210604	0.526388	-0.027936	0.0546207	1.01343	0.972451	1.05614
ORMDL3	GCST90199962	Acisoga levels	Simple mode	5	0.0155162	0.035356	0.683429	-0.0537815	0.084814	1.01564	0.947639	1.08851
ORMDL3	GCST90199962	Acisoga levels	Weighted mode	5	0.00944652	0.0236045	0.709461	-0.0368183	0.0557114	1.00949	0.963851	1.05729
ORMDL3	GCST90199963	17alpha-hydroxypregnanolone glucuronide levels	MR Egger	5	0.0443572	0.0377282	0.324523	-0.02959	0.118304	1.04536	0.970844	1.12559
ORMDL3	GCST90199963	17alpha-hydroxypregnanolone glucuronide levels	Weighted median	5	-0.0131612	0.0215254	0.540917	-0.0553511	0.0290286	0.986925	0.946153	1.02945
ORMDL3	GCST90199963	17alpha-hydroxypregnanolone glucuronide levels	Inverse variance weighted	5	-0.0176084	0.0209659	0.400986	-0.0587015	0.0234847	0.982546	0.942988	1.02376
ORMDL3	GCST90199963	17alpha-hydroxypregnanolone glucuronide levels	Simple mode	5	-0.0112921	0.0291837	0.718512	-0.0684922	0.0459081	0.988771	0.933801	1.04698
ORMDL3	GCST90199963	17alpha-hydroxypregnanolone glucuronide levels	Weighted mode	5	-0.0124642	0.0229901	0.616502	-0.0575248	0.0325964	0.987613	0.944098	1.03313
ORMDL3	GCST90199964	Etiocholanolone glucuronide levels	MR Egger	5	0.0654316	0.0385149	0.187907	-0.0100576	0.140921	1.06762	0.989993	1.15133
ORMDL3	GCST90199964	Etiocholanolone glucuronide levels	Weighted median	5	0.00408462	0.0237236	0.863299	-0.0424136	0.0505828	1.00409	0.958473	1.05188
ORMDL3	GCST90199964	Etiocholanolone glucuronide levels	Inverse variance weighted	5	0.0029667	0.0279526	0.915476	-0.0518203	0.0577537	1.00297	0.949499	1.05945
ORMDL3	GCST90199964	Etiocholanolone glucuronide levels	Simple mode	5	-0.0236146	0.0371956	0.560008	-0.096518	0.0492888	0.976662	0.907994	1.05052
ORMDL3	GCST90199964	Etiocholanolone glucuronide levels	Weighted mode	5	0.00667087	0.0226708	0.783205	-0.0377639	0.0511057	1.00669	0.96294	1.05243
ORMDL3	GCST90199965	Fructosyllysine levels	MR Egger	5	-0.0507588	0.054151	0.417724	-0.156895	0.0553771	0.950508	0.854794	1.05694
ORMDL3	GCST90199965	Fructosyllysine levels	Weighted median	5	0.0143651	0.0264537	0.587109	-0.037484	0.0662143	1.01447	0.96321	1.06846
ORMDL3	GCST90199965	Fructosyllysine levels	Inverse variance weighted	5	0.00555868	0.0321338	0.862663	-0.0574235	0.0685409	1.00557	0.944194	1.07094
ORMDL3	GCST90199965	Fructosyllysine levels	Simple mode	5	0.0283942	0.044132	0.555	-0.0581045	0.114893	1.0288	0.943551	1.12175
ORMDL3	GCST90199965	Fructosyllysine levels	Weighted mode	5	0.00104742	0.0267824	0.970678	-0.051446	0.0535408	1.00105	0.949855	1.055
ORMDL3	GCST90199966	1-(1-enyl-oleoyl)-GPE (p-18:1) levels	MR Egger	5	-0.0877009	0.0370133	0.0985538	-0.160247	-0.0151548	0.916035	0.851933	0.984959
ORMDL3	GCST90199966	1-(1-enyl-oleoyl)-GPE (p-18:1) levels	Weighted median	5	-0.0634923	0.0221894	0.00421806	-0.106984	-0.020001	0.938481	0.89854	0.980198
ORMDL3	GCST90199966	1-(1-enyl-oleoyl)-GPE (p-18:1) levels	Inverse variance weighted	5	-0.0603388	0.0205644	0.00334474	-0.100645	-0.0200326	0.941446	0.904254	0.980167
ORMDL3	GCST90199966	1-(1-enyl-oleoyl)-GPE (p-18:1) levels	Simple mode	5	-0.069431	0.0328732	0.102249	-0.133862	-0.00499963	0.932924	0.87471	0.995013
ORMDL3	GCST90199966	1-(1-enyl-oleoyl)-GPE (p-18:1) levels	Weighted mode	5	-0.0628837	0.0230897	0.0527984	-0.10814	-0.0176279	0.939053	0.897502	0.982527
ORMDL3	GCST90199967	N-acetyltaurine levels	MR Egger	5	-0.0316849	0.0427837	0.512643	-0.115541	0.0521712	0.968812	0.890884	1.05356
ORMDL3	GCST90199967	N-acetyltaurine levels	Weighted median	5	0.00674046	0.0220496	0.759837	-0.0364768	0.0499577	1.00676	0.964181	1.05123
ORMDL3	GCST90199967	N-acetyltaurine levels	Inverse variance weighted	5	0.0129196	0.025406	0.611086	-0.0368762	0.0627153	1.013	0.963795	1.06472
ORMDL3	GCST90199967	N-acetyltaurine levels	Simple mode	5	0.159418	0.0575343	0.050288	0.0466509	0.272185	1.17283	1.04776	1.31283
ORMDL3	GCST90199967	N-acetyltaurine levels	Weighted mode	5	0.000319222	0.022043	0.989139	-0.042885	0.0435235	1.00032	0.958022	1.04448
ORMDL3	GCST90199968	1-palmitoyl-GPG (16:0) levels	MR Egger	5	0.0201864	0.0383665	0.635204	-0.055012	0.0953849	1.02039	0.946474	1.10008
ORMDL3	GCST90199968	1-palmitoyl-GPG (16:0) levels	Weighted median	5	0.0123994	0.0227417	0.585596	-0.0321743	0.0569732	1.01248	0.968338	1.05863
ORMDL3	GCST90199968	1-palmitoyl-GPG (16:0) levels	Inverse variance weighted	5	0.00898425	0.0212933	0.673077	-0.0327506	0.0507191	1.00902	0.96778	1.05203
ORMDL3	GCST90199968	1-palmitoyl-GPG (16:0) levels	Simple mode	5	0.00119723	0.0339824	0.973584	-0.0654083	0.0678028	1.0012	0.936685	1.07015
ORMDL3	GCST90199968	1-palmitoyl-GPG (16:0) levels	Weighted mode	5	0.0129295	0.0229431	0.603156	-0.032039	0.057898	1.01301	0.968469	1.05961
ORMDL3	GCST90199969	1-oleoyl-GPG (18:1) levels	MR Egger	5	0.0832411	0.0401022	0.129531	0.00464067	0.161841	1.0868	1.00465	1.17567
ORMDL3	GCST90199969	1-oleoyl-GPG (18:1) levels	Weighted median	5	0.0267747	0.0241905	0.268368	-0.0206387	0.0741881	1.02714	0.979573	1.07701
ORMDL3	GCST90199969	1-oleoyl-GPG (18:1) levels	Inverse variance weighted	5	0.0294584	0.0237213	0.214291	-0.0170354	0.0759521	1.0299	0.983109	1.07891
ORMDL3	GCST90199969	1-oleoyl-GPG (18:1) levels	Simple mode	5	0.0315802	0.0381732	0.454572	-0.0432393	0.1064	1.03208	0.957682	1.11227
ORMDL3	GCST90199969	1-oleoyl-GPG (18:1) levels	Weighted mode	5	0.0262901	0.0248875	0.350382	-0.0224894	0.0750696	1.02664	0.977762	1.07796
ORMDL3	GCST90199970	Octadecenedioylcarnitine (C18:1-DC) levels	MR Egger	5	0.00258133	0.0379961	0.95011	-0.0718909	0.0770536	1.00258	0.930632	1.0801
ORMDL3	GCST90199970	Octadecenedioylcarnitine (C18:1-DC) levels	Weighted median	5	-0.0163333	0.0216417	0.45042	-0.058751	0.0260844	0.983799	0.942942	1.02643
ORMDL3	GCST90199970	Octadecenedioylcarnitine (C18:1-DC) levels	Inverse variance weighted	5	-0.0142408	0.0199909	0.47624	-0.0534229	0.0249414	0.98586	0.947979	1.02525
ORMDL3	GCST90199970	Octadecenedioylcarnitine (C18:1-DC) levels	Simple mode	5	0.00333283	0.0363965	0.931442	-0.0680042	0.0746699	1.00334	0.934257	1.07753
ORMDL3	GCST90199970	Octadecenedioylcarnitine (C18:1-DC) levels	Weighted mode	5	-0.0183061	0.0202302	0.416698	-0.0579573	0.0213451	0.98186	0.94369	1.02157
ORMDL3	GCST90199971	3-methylglutarylcarnitine (2) levels	MR Egger	5	-0.0196109	0.0538443	0.739855	-0.125146	0.0859239	0.98058	0.882368	1.08972
ORMDL3	GCST90199971	3-methylglutarylcarnitine (2) levels	Weighted median	5	-0.0175371	0.0211294	0.406547	-0.0589508	0.0238766	0.982616	0.942753	1.02416
ORMDL3	GCST90199971	3-methylglutarylcarnitine (2) levels	Inverse variance weighted	5	-0.010067	0.0260956	0.699665	-0.0612144	0.0410805	0.989984	0.940622	1.04194
ORMDL3	GCST90199971	3-methylglutarylcarnitine (2) levels	Simple mode	5	-0.0142256	0.0379832	0.727024	-0.0886727	0.0602214	0.985875	0.915145	1.06207
ORMDL3	GCST90199971	3-methylglutarylcarnitine (2) levels	Weighted mode	5	-0.0226486	0.0204417	0.330013	-0.0627142	0.0174171	0.977606	0.939212	1.01757
ORMDL3	GCST90199972	Sphingomyelin (d18:1/24:1, d18:2/24:0) levels	MR Egger	5	0.00158634	0.0409575	0.971538	-0.0786903	0.081863	1.00159	0.924326	1.08531
ORMDL3	GCST90199972	Sphingomyelin (d18:1/24:1, d18:2/24:0) levels	Weighted median	5	0.00735555	0.0215596	0.732974	-0.0349014	0.0496125	1.00738	0.965701	1.05086
ORMDL3	GCST90199972	Sphingomyelin (d18:1/24:1, d18:2/24:0) levels	Inverse variance weighted	5	-0.00371607	0.020105	0.85336	-0.0431219	0.0356898	0.996291	0.957795	1.03633
ORMDL3	GCST90199972	Sphingomyelin (d18:1/24:1, d18:2/24:0) levels	Simple mode	5	0.00399675	0.032284	0.907445	-0.0592799	0.0672733	1.004	0.942443	1.06959
ORMDL3	GCST90199972	Sphingomyelin (d18:1/24:1, d18:2/24:0) levels	Weighted mode	5	0.00399675	0.022611	0.868285	-0.0403208	0.0483143	1.004	0.960481	1.0495
ORMDL3	GCST90199973	Methyl glucopyranoside (alpha + beta) levels	MR Egger	5	0.00823438	0.0598838	0.899341	-0.109138	0.125607	1.00827	0.896607	1.13384
ORMDL3	GCST90199973	Methyl glucopyranoside (alpha + beta) levels	Weighted median	5	0.0318475	0.027775	0.251536	-0.0225914	0.0862864	1.03236	0.977662	1.09012
ORMDL3	GCST90199973	Methyl glucopyranoside (alpha + beta) levels	Inverse variance weighted	5	0.00624077	0.028823	0.828582	-0.0502523	0.0627338	1.00626	0.950989	1.06474
ORMDL3	GCST90199973	Methyl glucopyranoside (alpha + beta) levels	Simple mode	5	0.0776948	0.0549544	0.230311	-0.0300157	0.185405	1.08079	0.97043	1.20371
ORMDL3	GCST90199973	Methyl glucopyranoside (alpha + beta) levels	Weighted mode	5	-0.0401172	0.0277137	0.221301	-0.0944362	0.0142017	0.960677	0.909886	1.0143
ORMDL3	GCST90199974	9-hydroxystearate levels	MR Egger	5	0.0393694	0.0532661	0.513419	-0.0650321	0.143771	1.04015	0.937037	1.15462
ORMDL3	GCST90199974	9-hydroxystearate levels	Weighted median	5	-0.0230139	0.0242087	0.341785	-0.070463	0.0244352	0.977249	0.931962	1.02474
ORMDL3	GCST90199974	9-hydroxystearate levels	Inverse variance weighted	5	-0.00879082	0.0302381	0.771266	-0.0680575	0.0504759	0.991248	0.934207	1.05177
ORMDL3	GCST90199974	9-hydroxystearate levels	Simple mode	5	0.0125421	0.0363722	0.747592	-0.0587473	0.0838316	1.01262	0.942945	1.08745
ORMDL3	GCST90199974	9-hydroxystearate levels	Weighted mode	5	-0.0138645	0.026238	0.625171	-0.0652909	0.0375619	0.986231	0.936795	1.03828
ORMDL3	GCST90199975	Sphingomyelin (d18:2/14:0, d18:1/14:1) levels	MR Egger	5	-0.0329761	0.0302656	0.355602	-0.0922966	0.0263444	0.967562	0.911835	1.02669
ORMDL3	GCST90199975	Sphingomyelin (d18:2/14:0, d18:1/14:1) levels	Weighted median	5	-0.0226178	0.0188954	0.231307	-0.0596528	0.0144172	0.977636	0.942092	1.01452
ORMDL3	GCST90199975	Sphingomyelin (d18:2/14:0, d18:1/14:1) levels	Inverse variance weighted	5	-0.0180867	0.0168142	0.282069	-0.0510425	0.0148691	0.982076	0.950238	1.01498
ORMDL3	GCST90199975	Sphingomyelin (d18:2/14:0, d18:1/14:1) levels	Simple mode	5	-0.0349884	0.0340319	0.362003	-0.101691	0.0317141	0.965617	0.903309	1.03222
ORMDL3	GCST90199975	Sphingomyelin (d18:2/14:0, d18:1/14:1) levels	Weighted mode	5	-0.0227206	0.0184235	0.285004	-0.0588308	0.0133895	0.977536	0.942866	1.01348
ORMDL3	GCST90199976	1-dihomo-linolenylglycerol (20:3) levels	MR Egger	5	0.0408541	0.0532634	0.498905	-0.0635421	0.14525	1.0417	0.938435	1.15633
ORMDL3	GCST90199976	1-dihomo-linolenylglycerol (20:3) levels	Weighted median	5	0.0060304	0.0269232	0.822769	-0.0467391	0.0587998	1.00605	0.954336	1.06056
ORMDL3	GCST90199976	1-dihomo-linolenylglycerol (20:3) levels	Inverse variance weighted	5	0.00378801	0.0284147	0.893947	-0.0519048	0.0594808	1.0038	0.949419	1.06129
ORMDL3	GCST90199976	1-dihomo-linolenylglycerol (20:3) levels	Simple mode	5	0.00826565	0.0435295	0.858645	-0.0770523	0.0935836	1.0083	0.925841	1.0981
ORMDL3	GCST90199976	1-dihomo-linolenylglycerol (20:3) levels	Weighted mode	5	0.00642669	0.0282911	0.831435	-0.0490238	0.0618772	1.00645	0.952158	1.06383
ORMDL3	GCST90199977	4-hydroxychlorothalonil levels	MR Egger	5	-0.0203661	0.0532919	0.727807	-0.124818	0.084086	0.97984	0.882657	1.08772
ORMDL3	GCST90199977	4-hydroxychlorothalonil levels	Weighted median	5	0.00654757	0.0221174	0.767202	-0.0368026	0.0498977	1.00657	0.963866	1.05116
ORMDL3	GCST90199977	4-hydroxychlorothalonil levels	Inverse variance weighted	5	0.00583578	0.0270903	0.82944	-0.0472612	0.0589327	1.00585	0.953838	1.0607
ORMDL3	GCST90199977	4-hydroxychlorothalonil levels	Simple mode	5	0.0273461	0.0325085	0.447585	-0.0363705	0.0910626	1.02772	0.964283	1.09534
ORMDL3	GCST90199977	4-hydroxychlorothalonil levels	Weighted mode	5	0.0080202	0.0233588	0.748624	-0.0377631	0.0538035	1.00805	0.962941	1.05528
ORMDL3	GCST90199978	Vanillactate levels	MR Egger	5	-0.0394097	0.0426759	0.423875	-0.123055	0.0442351	0.961357	0.884215	1.04523
ORMDL3	GCST90199978	Vanillactate levels	Weighted median	5	0.0242928	0.0245315	0.322043	-0.023789	0.0723746	1.02459	0.976492	1.07506
ORMDL3	GCST90199978	Vanillactate levels	Inverse variance weighted	5	0.0246334	0.0296242	0.405675	-0.03343	0.0826968	1.02494	0.967123	1.08621
ORMDL3	GCST90199978	Vanillactate levels	Simple mode	5	0.091456	0.0556196	0.175457	-0.0175585	0.200471	1.09577	0.982595	1.22198
ORMDL3	GCST90199978	Vanillactate levels	Weighted mode	5	-0.00167727	0.0275466	0.954369	-0.0556687	0.0523141	0.998324	0.945852	1.05371
ORMDL3	GCST90199979	Carnitine C14:1 levels	MR Egger	5	0.0680645	0.0452531	0.229606	-0.0206317	0.156761	1.07043	0.97958	1.16972
ORMDL3	GCST90199979	Carnitine C14:1 levels	Weighted median	5	0.0232554	0.0231099	0.314272	-0.0220399	0.0685508	1.02353	0.978201	1.07096
ORMDL3	GCST90199979	Carnitine C14:1 levels	Inverse variance weighted	5	0.0217157	0.0267104	0.416214	-0.0306366	0.074068	1.02195	0.969828	1.07688
ORMDL3	GCST90199979	Carnitine C14:1 levels	Simple mode	5	0.0285815	0.0376061	0.489571	-0.0451264	0.102289	1.02899	0.955877	1.1077
ORMDL3	GCST90199979	Carnitine C14:1 levels	Weighted mode	5	0.0139404	0.0213571	0.549545	-0.0279196	0.0558003	1.01404	0.972467	1.05739
ORMDL3	GCST90199980	N-formylphenylalanine levels	MR Egger	5	-0.104852	0.0536772	0.145791	-0.21006	0.00035517	0.900458	0.810536	1.00036
ORMDL3	GCST90199980	N-formylphenylalanine levels	Weighted median	5	-0.0422768	0.0240192	0.0783862	-0.0893543	0.00480077	0.958604	0.914521	1.00481
ORMDL3	GCST90199980	N-formylphenylalanine levels	Inverse variance weighted	5	-0.0274643	0.0365907	0.452904	-0.0991822	0.0442535	0.972909	0.905578	1.04525
ORMDL3	GCST90199980	N-formylphenylalanine levels	Simple mode	5	-0.0551336	0.0442648	0.280909	-0.141893	0.0316253	0.946359	0.867714	1.03213
ORMDL3	GCST90199980	N-formylphenylalanine levels	Weighted mode	5	-0.0460059	0.021343	0.0973736	-0.0878381	-0.00417361	0.955036	0.915909	0.995835
ORMDL3	GCST90199981	2-acetamidophenol sulfate levels	MR Egger	5	-0.0429232	0.0404103	0.36608	-0.122127	0.036281	0.957985	0.885036	1.03695
ORMDL3	GCST90199981	2-acetamidophenol sulfate levels	Weighted median	5	-0.044975	0.0237383	0.0581424	-0.091502	0.00155194	0.956021	0.912559	1.00155
ORMDL3	GCST90199981	2-acetamidophenol sulfate levels	Inverse variance weighted	5	-0.0407416	0.0224564	0.0696383	-0.0847561	0.00327287	0.960077	0.918736	1.00328
ORMDL3	GCST90199981	2-acetamidophenol sulfate levels	Simple mode	5	-0.0493554	0.0345943	0.226828	-0.11716	0.0184493	0.951843	0.889443	1.01862
ORMDL3	GCST90199981	2-acetamidophenol sulfate levels	Weighted mode	5	-0.0456084	0.0245615	0.13689	-0.0937489	0.00253219	0.955416	0.910511	1.00254
ORMDL3	GCST90199982	4-vinylguaiacol sulfate levels	MR Egger	5	0.0136029	0.0428329	0.771624	-0.0703496	0.0975555	1.0137	0.932068	1.10247
ORMDL3	GCST90199982	4-vinylguaiacol sulfate levels	Weighted median	5	-0.00141298	0.0271768	0.958535	-0.0546795	0.0518536	0.998588	0.946789	1.05322
ORMDL3	GCST90199982	4-vinylguaiacol sulfate levels	Inverse variance weighted	5	-0.0168947	0.0229679	0.461989	-0.0619118	0.0281225	0.983247	0.939966	1.02852
ORMDL3	GCST90199982	4-vinylguaiacol sulfate levels	Simple mode	5	-0.0454237	0.0499565	0.414642	-0.143339	0.0524911	0.955592	0.866461	1.05389
ORMDL3	GCST90199982	4-vinylguaiacol sulfate levels	Weighted mode	5	0.0149064	0.029256	0.637214	-0.0424353	0.0722481	1.01502	0.958452	1.07492
ORMDL3	GCST90199983	5alpha-androstan-3alpha,17beta-diol monosulfate (2) levels	MR Egger	5	-0.0215303	0.0312427	0.540257	-0.082766	0.0397054	0.9787	0.920567	1.0405
ORMDL3	GCST90199983	5alpha-androstan-3alpha,17beta-diol monosulfate (2) levels	Weighted median	5	0.0039562	0.0193833	0.838272	-0.034035	0.0419474	1.00396	0.966538	1.04284
ORMDL3	GCST90199983	5alpha-androstan-3alpha,17beta-diol monosulfate (2) levels	Inverse variance weighted	5	0.00738368	0.0173694	0.670765	-0.0266603	0.0414276	1.00741	0.973692	1.0423
ORMDL3	GCST90199983	5alpha-androstan-3alpha,17beta-diol monosulfate (2) levels	Simple mode	5	-0.00158355	0.0311393	0.96188	-0.0626166	0.0594495	0.998418	0.939304	1.06125
ORMDL3	GCST90199983	5alpha-androstan-3alpha,17beta-diol monosulfate (2) levels	Weighted mode	5	0.00139808	0.018583	0.943641	-0.0350246	0.0378208	1.0014	0.965582	1.03855
ORMDL3	GCST90199984	Vanillic alcohol sulfate levels	MR Egger	5	-0.140902	0.0472231	0.0584216	-0.233459	-0.0483446	0.868574	0.79179	0.952805
ORMDL3	GCST90199984	Vanillic alcohol sulfate levels	Weighted median	5	-0.101836	0.0315411	0.00124369	-0.163656	-0.0400151	0.903178	0.849034	0.960775
ORMDL3	GCST90199984	Vanillic alcohol sulfate levels	Inverse variance weighted	5	-0.0834523	0.028688	0.00362632	-0.139681	-0.0272238	0.919935	0.869636	0.973143
ORMDL3	GCST90199984	Vanillic alcohol sulfate levels	Simple mode	5	-0.109034	0.0520385	0.10421	-0.211029	-0.00703839	0.8967	0.80975	0.992986
ORMDL3	GCST90199984	Vanillic alcohol sulfate levels	Weighted mode	5	-0.10618	0.0324329	0.0306781	-0.169749	-0.0426116	0.899263	0.843877	0.958283
ORMDL3	GCST90199985	Methyl-4-hydroxybenzoate sulfate levels	MR Egger	5	0.0186283	0.0357988	0.638776	-0.0515374	0.0887939	1.0188	0.949768	1.09286
ORMDL3	GCST90199985	Methyl-4-hydroxybenzoate sulfate levels	Weighted median	5	0.00900094	0.0216822	0.678047	-0.0334962	0.0514981	1.00904	0.967059	1.05285
ORMDL3	GCST90199985	Methyl-4-hydroxybenzoate sulfate levels	Inverse variance weighted	5	0.0156504	0.0198799	0.431138	-0.0233142	0.054615	1.01577	0.976955	1.05613
ORMDL3	GCST90199985	Methyl-4-hydroxybenzoate sulfate levels	Simple mode	5	0.00228737	0.0358607	0.952202	-0.0679996	0.0725744	1.00229	0.934261	1.07527
ORMDL3	GCST90199985	Methyl-4-hydroxybenzoate sulfate levels	Weighted mode	5	0.00857788	0.0212351	0.706915	-0.033043	0.0501987	1.00861	0.967497	1.05148
ORMDL3	GCST90199986	Eugenol sulfate levels	MR Egger	5	-0.0279495	0.0400392	0.535385	-0.106426	0.0505273	0.972438	0.899041	1.05183
ORMDL3	GCST90199986	Eugenol sulfate levels	Weighted median	5	-0.00339638	0.023396	0.884577	-0.0492526	0.0424598	0.996609	0.951941	1.04337
ORMDL3	GCST90199986	Eugenol sulfate levels	Inverse variance weighted	5	-0.000762139	0.0221893	0.9726	-0.0442532	0.0427289	0.999238	0.956712	1.04365
ORMDL3	GCST90199986	Eugenol sulfate levels	Simple mode	5	-0.00957079	0.0336054	0.789935	-0.0754373	0.0562957	0.990475	0.927338	1.05791
ORMDL3	GCST90199986	Eugenol sulfate levels	Weighted mode	5	-0.00298797	0.0237646	0.90601	-0.0495666	0.0435906	0.997016	0.951642	1.04455
ORMDL3	GCST90199987	2-methoxyresorcinol sulfate levels	MR Egger	5	-0.0615581	0.0672244	0.427344	-0.193318	0.0702018	0.940298	0.82422	1.07272
ORMDL3	GCST90199987	2-methoxyresorcinol sulfate levels	Weighted median	5	-0.0463014	0.0281776	0.100342	-0.10153	0.00892678	0.954754	0.903454	1.00897
ORMDL3	GCST90199987	2-methoxyresorcinol sulfate levels	Inverse variance weighted	5	-0.0211983	0.0350287	0.545066	-0.0898545	0.0474579	0.979025	0.914064	1.0486
ORMDL3	GCST90199987	2-methoxyresorcinol sulfate levels	Simple mode	5	-0.0556712	0.0429329	0.264478	-0.13982	0.0284773	0.94585	0.869515	1.02889
ORMDL3	GCST90199987	2-methoxyresorcinol sulfate levels	Weighted mode	5	-0.029425	0.026558	0.330016	-0.0814786	0.0226286	0.971004	0.921752	1.02289
ORMDL3	GCST90199988	Tyramine O-sulfate levels	MR Egger	5	-0.0352982	0.0398827	0.441313	-0.113468	0.0428719	0.965317	0.892732	1.0438
ORMDL3	GCST90199988	Tyramine O-sulfate levels	Weighted median	5	0.00807974	0.0234771	0.730731	-0.0379354	0.0540949	1.00811	0.962775	1.05558
ORMDL3	GCST90199988	Tyramine O-sulfate levels	Inverse variance weighted	5	0.0162575	0.023626	0.491378	-0.0300494	0.0625643	1.01639	0.970398	1.06456
ORMDL3	GCST90199988	Tyramine O-sulfate levels	Simple mode	5	-0.00745434	0.0364717	0.84803	-0.0789389	0.0640302	0.992573	0.924096	1.06612
ORMDL3	GCST90199988	Tyramine O-sulfate levels	Weighted mode	5	0.00658211	0.0248963	0.804549	-0.0422146	0.0553788	1.0066	0.958664	1.05694
ORMDL3	GCST90199989	4-methylguaiacol sulfate levels	MR Egger	5	-0.0106466	0.0393986	0.804509	-0.0878679	0.0665747	0.98941	0.915882	1.06884
ORMDL3	GCST90199989	4-methylguaiacol sulfate levels	Weighted median	5	-0.00635051	0.0235638	0.787542	-0.0525355	0.0398344	0.99367	0.948821	1.04064
ORMDL3	GCST90199989	4-methylguaiacol sulfate levels	Inverse variance weighted	5	-0.00711465	0.0219011	0.745292	-0.0500408	0.0358115	0.992911	0.951191	1.03646
ORMDL3	GCST90199989	4-methylguaiacol sulfate levels	Simple mode	5	-0.0176331	0.0353089	0.64372	-0.0868385	0.0515723	0.982521	0.916825	1.05293
ORMDL3	GCST90199989	4-methylguaiacol sulfate levels	Weighted mode	5	-0.00501172	0.0241087	0.845478	-0.0522647	0.0422413	0.995001	0.949078	1.04315
ORMDL3	GCST90199990	3-hydroxypyridine sulfate levels	MR Egger	5	0.0310437	0.0366957	0.459704	-0.0408798	0.102967	1.03153	0.959945	1.10846
ORMDL3	GCST90199990	3-hydroxypyridine sulfate levels	Weighted median	5	0.00298934	0.0215864	0.889859	-0.03932	0.0452987	1.00299	0.961443	1.04634
ORMDL3	GCST90199990	3-hydroxypyridine sulfate levels	Inverse variance weighted	5	-0.00205184	0.0203753	0.919787	-0.0419874	0.0378837	0.99795	0.958882	1.03861
ORMDL3	GCST90199990	3-hydroxypyridine sulfate levels	Simple mode	5	-0.0359917	0.0380404	0.397649	-0.110551	0.0385674	0.964648	0.895341	1.03932
ORMDL3	GCST90199990	3-hydroxypyridine sulfate levels	Weighted mode	5	0.00380941	0.0217275	0.869341	-0.0387766	0.0463954	1.00382	0.961966	1.04749
ORMDL3	GCST90199991	Arabonate/xylonate levels	MR Egger	5	0.000814911	0.0378762	0.984186	-0.0734224	0.0750522	1.00082	0.929208	1.07794
ORMDL3	GCST90199991	Arabonate/xylonate levels	Weighted median	5	-0.00084252	0.0205833	0.96735	-0.0411859	0.0395008	0.999158	0.959651	1.04029
ORMDL3	GCST90199991	Arabonate/xylonate levels	Inverse variance weighted	5	0.00389626	0.0192776	0.839828	-0.0338879	0.0416804	1.0039	0.96668	1.04256
ORMDL3	GCST90199991	Arabonate/xylonate levels	Simple mode	5	-0.0140207	0.0313997	0.678327	-0.0755641	0.0475227	0.986077	0.92722	1.04867
ORMDL3	GCST90199991	Arabonate/xylonate levels	Weighted mode	5	-0.00151556	0.0210627	0.946092	-0.0427984	0.0397672	0.998486	0.958105	1.04057
ORMDL3	GCST90199992	Octadecanedioylcarnitine (C18-DC) levels	MR Egger	5	0.0524965	0.0386134	0.26714	-0.0231858	0.128179	1.0539	0.977081	1.13676
ORMDL3	GCST90199992	Octadecanedioylcarnitine (C18-DC) levels	Weighted median	5	0.0158453	0.0220465	0.472312	-0.0273659	0.0590566	1.01597	0.973005	1.06084
ORMDL3	GCST90199992	Octadecanedioylcarnitine (C18-DC) levels	Inverse variance weighted	5	0.0135136	0.0226767	0.551225	-0.0309327	0.0579599	1.01361	0.969541	1.05967
ORMDL3	GCST90199992	Octadecanedioylcarnitine (C18-DC) levels	Simple mode	5	0.033602	0.033072	0.367076	-0.0312191	0.098423	1.03417	0.969263	1.10343
ORMDL3	GCST90199992	Octadecanedioylcarnitine (C18-DC) levels	Weighted mode	5	0.0135957	0.0215216	0.56187	-0.0285866	0.055778	1.01369	0.971818	1.05736
ORMDL3	GCST90199993	Phenylacetylcarnitine levels	MR Egger	5	0.0333026	0.0553131	0.589587	-0.0751112	0.141716	1.03386	0.92764	1.15225
ORMDL3	GCST90199993	Phenylacetylcarnitine levels	Weighted median	5	0.00101102	0.0260518	0.969043	-0.0500505	0.0520725	1.00101	0.951181	1.05345
ORMDL3	GCST90199993	Phenylacetylcarnitine levels	Inverse variance weighted	5	0.0216191	0.0268911	0.421427	-0.0310875	0.0743257	1.02185	0.969391	1.07716
ORMDL3	GCST90199993	Phenylacetylcarnitine levels	Simple mode	5	-0.00748857	0.0541252	0.896644	-0.113574	0.0985968	0.992539	0.892638	1.10362
ORMDL3	GCST90199993	Phenylacetylcarnitine levels	Weighted mode	5	0.0111586	0.0298713	0.727691	-0.0473891	0.0697063	1.01122	0.953716	1.07219
ORMDL3	GCST90199994	Ethylparaben sulfate levels	MR Egger	5	-0.0523918	0.040454	0.285947	-0.131682	0.0268981	0.948957	0.87662	1.02726
ORMDL3	GCST90199994	Ethylparaben sulfate levels	Weighted median	5	-0.0166892	0.0239638	0.486157	-0.0636582	0.0302798	0.983449	0.938326	1.03074
ORMDL3	GCST90199994	Ethylparaben sulfate levels	Inverse variance weighted	5	-0.00137491	0.0225434	0.951368	-0.0455601	0.0428102	0.998626	0.955462	1.04374
ORMDL3	GCST90199994	Ethylparaben sulfate levels	Simple mode	5	-0.00864965	0.0360112	0.821988	-0.0792316	0.0619323	0.991388	0.923826	1.06389
ORMDL3	GCST90199994	Ethylparaben sulfate levels	Weighted mode	5	-0.0096481	0.0231294	0.697994	-0.0549816	0.0356854	0.990398	0.946503	1.03633
ORMDL3	GCST90199995	Sphingomyelin (d18:1/20:2, d18:2/20:1, d16:1/22:2) levels	MR Egger	5	-0.0010179	0.0433406	0.982737	-0.0859655	0.0839296	0.998983	0.917626	1.08755
ORMDL3	GCST90199995	Sphingomyelin (d18:1/20:2, d18:2/20:1, d16:1/22:2) levels	Weighted median	5	-0.005267	0.0236239	0.823573	-0.0515698	0.0410358	0.994747	0.949737	1.04189
ORMDL3	GCST90199995	Sphingomyelin (d18:1/20:2, d18:2/20:1, d16:1/22:2) levels	Inverse variance weighted	5	-0.005461	0.0209183	0.794044	-0.0464609	0.0355389	0.994554	0.954602	1.03618
ORMDL3	GCST90199995	Sphingomyelin (d18:1/20:2, d18:2/20:1, d16:1/22:2) levels	Simple mode	5	0.0423204	0.0451566	0.401719	-0.0461865	0.130827	1.04323	0.954864	1.13977
ORMDL3	GCST90199995	Sphingomyelin (d18:1/20:2, d18:2/20:1, d16:1/22:2) levels	Weighted mode	5	0.0158467	0.0251777	0.563248	-0.0335015	0.0651949	1.01597	0.967053	1.06737
ORMDL3	GCST90199996	Sphingomyelin (d18:1/20:1, d18:2/20:0) levels	MR Egger	5	-0.0021813	0.0347948	0.953956	-0.0703792	0.0660166	0.997821	0.93204	1.06824
ORMDL3	GCST90199996	Sphingomyelin (d18:1/20:1, d18:2/20:0) levels	Weighted median	5	-0.00178797	0.0204136	0.930205	-0.0417986	0.0382226	0.998214	0.959063	1.03896
ORMDL3	GCST90199996	Sphingomyelin (d18:1/20:1, d18:2/20:0) levels	Inverse variance weighted	5	0.0031123	0.0188883	0.869122	-0.0339088	0.0401334	1.00312	0.96666	1.04095
ORMDL3	GCST90199996	Sphingomyelin (d18:1/20:1, d18:2/20:0) levels	Simple mode	5	0.020237	0.0408639	0.646409	-0.0598563	0.10033	1.02044	0.9419	1.10554
ORMDL3	GCST90199996	Sphingomyelin (d18:1/20:1, d18:2/20:0) levels	Weighted mode	5	-0.00287685	0.0221811	0.903066	-0.0463518	0.0405981	0.997127	0.954706	1.04143
ORMDL3	GCST90199997	Behenoyl sphingomyelin (d18:1/22:0) levels	MR Egger	5	-0.0680178	0.0474134	0.246891	-0.160948	0.0249125	0.934244	0.851336	1.02523
ORMDL3	GCST90199997	Behenoyl sphingomyelin (d18:1/22:0) levels	Weighted median	5	-0.0357388	0.0208792	0.0869532	-0.0766621	0.00518445	0.964892	0.926203	1.0052
ORMDL3	GCST90199997	Behenoyl sphingomyelin (d18:1/22:0) levels	Inverse variance weighted	5	-0.0285839	0.0263287	0.277632	-0.0801882	0.0230204	0.971821	0.922943	1.02329
ORMDL3	GCST90199997	Behenoyl sphingomyelin (d18:1/22:0) levels	Simple mode	5	-0.0131495	0.0375784	0.744044	-0.0868031	0.0605041	0.986937	0.916858	1.06237
ORMDL3	GCST90199997	Behenoyl sphingomyelin (d18:1/22:0) levels	Weighted mode	5	-0.0324616	0.0212267	0.200929	-0.0740659	0.0091427	0.96806	0.92861	1.00918
ORMDL3	GCST90199998	Propyl 4-hydroxybenzoate sulfate levels	MR Egger	5	-0.0146398	0.0371802	0.720082	-0.0875131	0.0582335	0.985467	0.916207	1.05996
ORMDL3	GCST90199998	Propyl 4-hydroxybenzoate sulfate levels	Weighted median	5	0.0231807	0.0225649	0.304284	-0.0210465	0.067408	1.02345	0.979173	1.06973
ORMDL3	GCST90199998	Propyl 4-hydroxybenzoate sulfate levels	Inverse variance weighted	5	0.0218996	0.0206513	0.288942	-0.018577	0.0623761	1.02214	0.981595	1.06436
ORMDL3	GCST90199998	Propyl 4-hydroxybenzoate sulfate levels	Simple mode	5	0.0478193	0.0366717	0.262217	-0.0240573	0.119696	1.04898	0.97623	1.12715
ORMDL3	GCST90199998	Propyl 4-hydroxybenzoate sulfate levels	Weighted mode	5	0.00114994	0.0233842	0.963137	-0.044683	0.0469829	1.00115	0.956301	1.0481
ORMDL3	GCST90199999	4-methoxyphenol sulfate levels	MR Egger	5	0.00268026	0.0533811	0.963111	-0.101947	0.107307	1.00268	0.903078	1.11328
ORMDL3	GCST90199999	4-methoxyphenol sulfate levels	Weighted median	5	-0.0391609	0.0230087	0.0887544	-0.0842579	0.00593612	0.961596	0.919194	1.00595
ORMDL3	GCST90199999	4-methoxyphenol sulfate levels	Inverse variance weighted	5	-0.030195	0.027917	0.279431	-0.0849123	0.0245224	0.970256	0.918593	1.02483
ORMDL3	GCST90199999	4-methoxyphenol sulfate levels	Simple mode	5	0.0359086	0.0498341	0.51104	-0.0617661	0.133583	1.03656	0.940103	1.14292
ORMDL3	GCST90199999	4-methoxyphenol sulfate levels	Weighted mode	5	-0.0362353	0.0223018	0.179537	-0.0799468	0.00747633	0.964413	0.923165	1.0075
ORMDL3	GCST90200000	Umbelliferone sulfate levels	MR Egger	5	-0.106413	0.0532046	0.139317	-0.210694	-0.00213182	0.899053	0.810022	0.99787
ORMDL3	GCST90200000	Umbelliferone sulfate levels	Weighted median	5	-0.0696794	0.0292035	0.0170329	-0.126918	-0.0124406	0.932693	0.880806	0.987636
ORMDL3	GCST90200000	Umbelliferone sulfate levels	Inverse variance weighted	5	-0.0663334	0.0288429	0.0214585	-0.122865	-0.00980134	0.935819	0.884383	0.990247
ORMDL3	GCST90200000	Umbelliferone sulfate levels	Simple mode	5	-0.0114057	0.0536182	0.841945	-0.116497	0.093686	0.988659	0.890032	1.09821
ORMDL3	GCST90200000	Umbelliferone sulfate levels	Weighted mode	5	-0.077294	0.0292786	0.0575837	-0.13468	-0.0199078	0.925618	0.873995	0.980289
ORMDL3	GCST90200001	Sphingomyelin (d18:1/20:0, d16:1/22:0) levels	MR Egger	5	0.00918029	0.04105	0.837404	-0.0712778	0.0896384	1.00922	0.931203	1.09378
ORMDL3	GCST90200001	Sphingomyelin (d18:1/20:0, d16:1/22:0) levels	Weighted median	5	0.0131699	0.02242	0.556924	-0.0307734	0.0571132	1.01326	0.969695	1.05878
ORMDL3	GCST90200001	Sphingomyelin (d18:1/20:0, d16:1/22:0) levels	Inverse variance weighted	5	0.0189409	0.0201391	0.346959	-0.0205318	0.0584136	1.01912	0.979678	1.06015
ORMDL3	GCST90200001	Sphingomyelin (d18:1/20:0, d16:1/22:0) levels	Simple mode	5	0.0340488	0.0379335	0.420146	-0.0403008	0.108399	1.03464	0.9605	1.11449
ORMDL3	GCST90200001	Sphingomyelin (d18:1/20:0, d16:1/22:0) levels	Weighted mode	5	0.0120217	0.0218497	0.611461	-0.0308037	0.0548471	1.01209	0.969666	1.05638
ORMDL3	GCST90200002	6-hydroxyindole sulfate levels	MR Egger	5	-0.0341275	0.0367189	0.421226	-0.106097	0.0378416	0.966448	0.899338	1.03857
ORMDL3	GCST90200002	6-hydroxyindole sulfate levels	Weighted median	5	-0.0134287	0.0229746	0.558883	-0.0584589	0.0316015	0.986661	0.943217	1.03211
ORMDL3	GCST90200002	6-hydroxyindole sulfate levels	Inverse variance weighted	5	-0.0164489	0.020385	0.419718	-0.0564034	0.0235057	0.983686	0.945158	1.02378
ORMDL3	GCST90200002	6-hydroxyindole sulfate levels	Simple mode	5	-0.0440253	0.0357767	0.285904	-0.114148	0.026097	0.95693	0.892126	1.02644
ORMDL3	GCST90200002	6-hydroxyindole sulfate levels	Weighted mode	5	-0.00275391	0.0252209	0.918309	-0.0521869	0.046679	0.99725	0.949151	1.04779
ORMDL3	GCST90200003	P-cresol glucuronide levels	MR Egger	5	0.0172075	0.0362324	0.667276	-0.0538079	0.088223	1.01736	0.947614	1.09223
ORMDL3	GCST90200003	P-cresol glucuronide levels	Weighted median	5	0.0137339	0.0234289	0.557746	-0.0321869	0.0596546	1.01383	0.968326	1.06147
ORMDL3	GCST90200003	P-cresol glucuronide levels	Inverse variance weighted	5	0.00406843	0.0201281	0.839818	-0.0353827	0.0435195	1.00408	0.965236	1.04448
ORMDL3	GCST90200003	P-cresol glucuronide levels	Simple mode	5	0.0131783	0.0355982	0.730006	-0.0565943	0.0829508	1.01327	0.944977	1.08649
ORMDL3	GCST90200003	P-cresol glucuronide levels	Weighted mode	5	0.00455014	0.0229075	0.852239	-0.0403486	0.0494489	1.00456	0.960455	1.05069
ORMDL3	GCST90200004	N-carbamoylalanine levels	MR Egger	5	0.0146898	0.0386385	0.729129	-0.0610417	0.0904212	1.0148	0.940784	1.09464
ORMDL3	GCST90200004	N-carbamoylalanine levels	Weighted median	5	-0.00351215	0.0235203	0.881298	-0.0496119	0.0425877	0.996494	0.951599	1.04351
ORMDL3	GCST90200004	N-carbamoylalanine levels	Inverse variance weighted	5	-0.00557361	0.0214398	0.794891	-0.0475957	0.0364484	0.994442	0.953519	1.03712
ORMDL3	GCST90200004	N-carbamoylalanine levels	Simple mode	5	0.00242655	0.0349478	0.947977	-0.0660711	0.0709242	1.00243	0.936064	1.0735
ORMDL3	GCST90200004	N-carbamoylalanine levels	Weighted mode	5	-0.00260345	0.0234089	0.916802	-0.0484849	0.043278	0.9974	0.952672	1.04423
ORMDL3	GCST90200005	Citraconate/glutaconate levels	MR Egger	5	0.00763547	0.037099	0.850112	-0.0650785	0.0803495	1.00766	0.936994	1.08367
ORMDL3	GCST90200005	Citraconate/glutaconate levels	Weighted median	5	0.00723107	0.0230317	0.753551	-0.0379111	0.0523733	1.00726	0.962799	1.05377
ORMDL3	GCST90200005	Citraconate/glutaconate levels	Inverse variance weighted	5	0.0044699	0.0206083	0.828287	-0.0359223	0.0448621	1.00448	0.964715	1.04588
ORMDL3	GCST90200005	Citraconate/glutaconate levels	Simple mode	5	-0.00141064	0.0358436	0.970493	-0.0716641	0.0688429	0.99859	0.930843	1.07127
ORMDL3	GCST90200005	Citraconate/glutaconate levels	Weighted mode	5	0.0101979	0.0232898	0.684087	-0.0354501	0.0558459	1.01025	0.965171	1.05743
ORMDL3	GCST90200006	1,2,3-benzenetriol sulfate (2) levels	MR Egger	5	-0.0339056	0.0511256	0.554619	-0.134112	0.0663005	0.966663	0.874492	1.06855
ORMDL3	GCST90200006	1,2,3-benzenetriol sulfate (2) levels	Weighted median	5	2.6067e-05	0.0260618	0.999202	-0.051055	0.0511072	1.00003	0.950226	1.05244
ORMDL3	GCST90200006	1,2,3-benzenetriol sulfate (2) levels	Inverse variance weighted	5	-0.020001	0.0250252	0.424154	-0.0690504	0.0290484	0.980198	0.93328	1.02947
ORMDL3	GCST90200006	1,2,3-benzenetriol sulfate (2) levels	Simple mode	5	-0.0426439	0.0481225	0.425597	-0.136964	0.0516762	0.958253	0.872002	1.05303
ORMDL3	GCST90200006	1,2,3-benzenetriol sulfate (2) levels	Weighted mode	5	-0.0140677	0.0281214	0.643171	-0.0691856	0.0410503	0.986031	0.933153	1.0419
ORMDL3	GCST90200007	3-methoxycatechol sulfate (2) levels	MR Egger	5	-0.0153048	0.0394102	0.723679	-0.0925489	0.0619393	0.984812	0.911605	1.0639
ORMDL3	GCST90200007	3-methoxycatechol sulfate (2) levels	Weighted median	5	-0.0169282	0.0236283	0.473721	-0.0632396	0.0293832	0.983214	0.938719	1.02982
ORMDL3	GCST90200007	3-methoxycatechol sulfate (2) levels	Inverse variance weighted	5	-0.0288514	0.0219112	0.187925	-0.0717974	0.0140946	0.971561	0.930719	1.01419
ORMDL3	GCST90200007	3-methoxycatechol sulfate (2) levels	Simple mode	5	-0.0299012	0.0397027	0.493273	-0.107718	0.047916	0.970541	0.89788	1.04908
ORMDL3	GCST90200007	3-methoxycatechol sulfate (2) levels	Weighted mode	5	-0.0291391	0.0259163	0.32377	-0.079935	0.0216568	0.971281	0.923176	1.02189
ORMDL3	GCST90200008	C-glycosyltryptophan levels	MR Egger	5	0.0146666	0.0440313	0.760983	-0.0716347	0.100968	1.01477	0.930871	1.10624
ORMDL3	GCST90200008	C-glycosyltryptophan levels	Weighted median	5	-0.00661804	0.0194562	0.733743	-0.0447521	0.0315161	0.993404	0.956234	1.03202
ORMDL3	GCST90200008	C-glycosyltryptophan levels	Inverse variance weighted	5	-0.00347393	0.022032	0.874712	-0.0466566	0.0397088	0.996532	0.954415	1.04051
ORMDL3	GCST90200008	C-glycosyltryptophan levels	Simple mode	5	-0.0567827	0.0347973	0.178055	-0.124985	0.01142	0.944799	0.88251	1.01149
ORMDL3	GCST90200008	C-glycosyltryptophan levels	Weighted mode	5	-0.00679381	0.0193426	0.743131	-0.0447053	0.0311177	0.993229	0.956279	1.03161
ORMDL3	GCST90200009	3-methoxycatechol sulfate (1) levels	MR Egger	5	-0.0174498	0.0503496	0.751796	-0.116135	0.0812353	0.982702	0.890355	1.08463
ORMDL3	GCST90200009	3-methoxycatechol sulfate (1) levels	Weighted median	5	-0.0183849	0.0269793	0.49559	-0.0712643	0.0344945	0.981783	0.931216	1.0351
ORMDL3	GCST90200009	3-methoxycatechol sulfate (1) levels	Inverse variance weighted	5	-0.0399521	0.0253668	0.115261	-0.089671	0.00976675	0.960835	0.914232	1.00981
ORMDL3	GCST90200009	3-methoxycatechol sulfate (1) levels	Simple mode	5	-0.0453046	0.0497765	0.414222	-0.142867	0.0522573	0.955706	0.86687	1.05365
ORMDL3	GCST90200009	3-methoxycatechol sulfate (1) levels	Weighted mode	5	-0.0039974	0.0293791	0.898345	-0.0615805	0.0535857	0.996011	0.940277	1.05505
ORMDL3	GCST90200010	Sphingomyelin (d18:1/22:1, d18:2/22:0, d16:1/24:1) levels	MR Egger	5	0.00653645	0.034142	0.860399	-0.0603819	0.0734548	1.00656	0.941405	1.07622
ORMDL3	GCST90200010	Sphingomyelin (d18:1/22:1, d18:2/22:0, d16:1/24:1) levels	Weighted median	5	-0.0107443	0.021615	0.619135	-0.0531098	0.0316211	0.989313	0.948276	1.03213
ORMDL3	GCST90200010	Sphingomyelin (d18:1/22:1, d18:2/22:0, d16:1/24:1) levels	Inverse variance weighted	5	-0.00900695	0.0189581	0.634717	-0.0461648	0.0281509	0.991033	0.954885	1.02855
ORMDL3	GCST90200010	Sphingomyelin (d18:1/22:1, d18:2/22:0, d16:1/24:1) levels	Simple mode	5	-0.0645297	0.0326361	0.119177	-0.128496	-0.000562835	0.937508	0.879417	0.999437
ORMDL3	GCST90200010	Sphingomyelin (d18:1/22:1, d18:2/22:0, d16:1/24:1) levels	Weighted mode	5	-0.0107566	0.0213652	0.641098	-0.0526323	0.0311191	0.989301	0.948729	1.03161
ORMDL3	GCST90200011	Arabitol/xylitol levels	MR Egger	5	-0.0217708	0.0378845	0.605783	-0.0960245	0.0524828	0.978464	0.908442	1.05388
ORMDL3	GCST90200011	Arabitol/xylitol levels	Weighted median	5	-0.0202407	0.021334	0.342747	-0.0620553	0.021574	0.979963	0.939831	1.02181
ORMDL3	GCST90200011	Arabitol/xylitol levels	Inverse variance weighted	5	-0.0147899	0.019213	0.441427	-0.0524474	0.0228676	0.985319	0.948904	1.02313
ORMDL3	GCST90200011	Arabitol/xylitol levels	Simple mode	5	-0.0298734	0.0380962	0.476782	-0.104542	0.0447951	0.970568	0.900737	1.04581
ORMDL3	GCST90200011	Arabitol/xylitol levels	Weighted mode	5	-0.0237386	0.0205272	0.311863	-0.0639719	0.0164947	0.976541	0.938031	1.01663
ORMDL3	GCST90200012	3-hydroxyhexanoate levels	MR Egger	5	0.0406192	0.0361556	0.343034	-0.0302457	0.111484	1.04146	0.970207	1.11794
ORMDL3	GCST90200012	3-hydroxyhexanoate levels	Weighted median	5	-0.0143467	0.0213614	0.501828	-0.056215	0.0275217	0.985756	0.945336	1.0279
ORMDL3	GCST90200012	3-hydroxyhexanoate levels	Inverse variance weighted	5	-0.0162001	0.023338	0.487587	-0.0619426	0.0295424	0.98393	0.939937	1.02998
ORMDL3	GCST90200012	3-hydroxyhexanoate levels	Simple mode	5	-0.0186939	0.0301201	0.568447	-0.0777293	0.0403415	0.98148	0.925215	1.04117
ORMDL3	GCST90200012	3-hydroxyhexanoate levels	Weighted mode	5	-0.0158112	0.022046	0.512906	-0.0590213	0.0273989	0.984313	0.942687	1.02778
ORMDL3	GCST90200013	Sphingomyelin (d18:1/22:2, d18:2/22:1, d16:1/24:2) levels	MR Egger	5	-0.0196161	0.0335723	0.600058	-0.0854178	0.0461857	0.980575	0.918129	1.04727
ORMDL3	GCST90200013	Sphingomyelin (d18:1/22:2, d18:2/22:1, d16:1/24:2) levels	Weighted median	5	-0.0246608	0.0205457	0.230028	-0.0649304	0.0156089	0.975641	0.937133	1.01573
ORMDL3	GCST90200013	Sphingomyelin (d18:1/22:2, d18:2/22:1, d16:1/24:2) levels	Inverse variance weighted	5	-0.0258061	0.0186478	0.166399	-0.0623558	0.0107436	0.974524	0.939549	1.0108
ORMDL3	GCST90200013	Sphingomyelin (d18:1/22:2, d18:2/22:1, d16:1/24:2) levels	Simple mode	5	-0.0251103	0.0283948	0.426472	-0.080764	0.0305434	0.975202	0.922411	1.03101
ORMDL3	GCST90200013	Sphingomyelin (d18:1/22:2, d18:2/22:1, d16:1/24:2) levels	Weighted mode	5	-0.0238626	0.0192274	0.282391	-0.0615484	0.0138231	0.97642	0.940307	1.01392
ORMDL3	GCST90200014	3beta-hydroxy-5-cholestenoate levels	MR Egger	5	0.0363054	0.0462239	0.489523	-0.0542934	0.126904	1.03697	0.947154	1.13531
ORMDL3	GCST90200014	3beta-hydroxy-5-cholestenoate levels	Weighted median	5	0.0037446	0.0226717	0.868813	-0.040692	0.0481812	1.00375	0.960125	1.04936
ORMDL3	GCST90200014	3beta-hydroxy-5-cholestenoate levels	Inverse variance weighted	5	0.0109177	0.023803	0.646473	-0.0357363	0.0575716	1.01098	0.964895	1.05926
ORMDL3	GCST90200014	3beta-hydroxy-5-cholestenoate levels	Simple mode	5	-0.00909003	0.0419088	0.8389	-0.0912313	0.0730512	0.990951	0.912807	1.07579
ORMDL3	GCST90200014	3beta-hydroxy-5-cholestenoate levels	Weighted mode	5	0.00379711	0.0222245	0.872634	-0.039763	0.0473572	1.0038	0.961017	1.0485
ORMDL3	GCST90200015	N-acetylkynurenine (2) levels	MR Egger	5	-0.0498202	0.0463012	0.360754	-0.140571	0.0409302	0.9514	0.868862	1.04178
ORMDL3	GCST90200015	N-acetylkynurenine (2) levels	Weighted median	5	0.00614357	0.0261686	0.814388	-0.0451468	0.0574339	1.00616	0.955857	1.05912
ORMDL3	GCST90200015	N-acetylkynurenine (2) levels	Inverse variance weighted	5	0.00748715	0.0293654	0.79875	-0.050069	0.0650432	1.00752	0.951164	1.06721
ORMDL3	GCST90200015	N-acetylkynurenine (2) levels	Simple mode	5	-0.00635413	0.0382459	0.876107	-0.0813161	0.0686078	0.993666	0.921902	1.07102
ORMDL3	GCST90200015	N-acetylkynurenine (2) levels	Weighted mode	5	0.0074871	0.0281881	0.803665	-0.0477615	0.0627357	1.00752	0.953361	1.06475
ORMDL3	GCST90200016	Dopamine 4-sulfate levels	MR Egger	5	-0.0131346	0.0406298	0.76771	-0.092769	0.0664998	0.986951	0.911404	1.06876
ORMDL3	GCST90200016	Dopamine 4-sulfate levels	Weighted median	5	0.0131834	0.0229737	0.566072	-0.0318451	0.0582119	1.01327	0.968657	1.05994
ORMDL3	GCST90200016	Dopamine 4-sulfate levels	Inverse variance weighted	5	0.0162941	0.0224556	0.468076	-0.0277189	0.060307	1.01643	0.972662	1.06216
ORMDL3	GCST90200016	Dopamine 4-sulfate levels	Simple mode	5	0.020333	0.0354292	0.596761	-0.0491083	0.0897743	1.02054	0.952078	1.09393
ORMDL3	GCST90200016	Dopamine 4-sulfate levels	Weighted mode	5	0.013989	0.0251191	0.607278	-0.0352443	0.0632224	1.01409	0.96537	1.06526
ORMDL3	GCST90200017	Sphingomyelin (d17:1/16:0, d18:1/15:0, d16:1/17:0) levels	MR Egger	5	-0.0465995	0.0357024	0.282901	-0.116576	0.0233771	0.95447	0.889962	1.02365
ORMDL3	GCST90200017	Sphingomyelin (d17:1/16:0, d18:1/15:0, d16:1/17:0) levels	Weighted median	5	-0.0126313	0.0220761	0.567205	-0.0559004	0.0306378	0.987448	0.945633	1.03111
ORMDL3	GCST90200017	Sphingomyelin (d17:1/16:0, d18:1/15:0, d16:1/17:0) levels	Inverse variance weighted	5	-0.00913465	0.0198244	0.644958	-0.0479905	0.0297213	0.990907	0.953143	1.03017
ORMDL3	GCST90200017	Sphingomyelin (d17:1/16:0, d18:1/15:0, d16:1/17:0) levels	Simple mode	5	-0.0044271	0.0325338	0.898334	-0.0681933	0.0593391	0.995583	0.93408	1.06113
ORMDL3	GCST90200017	Sphingomyelin (d17:1/16:0, d18:1/15:0, d16:1/17:0) levels	Weighted mode	5	-0.0118552	0.0228041	0.630599	-0.0565513	0.0328409	0.988215	0.945018	1.03339
ORMDL3	GCST90200018	Adipoylcarnitine (C6-DC) levels	MR Egger	5	-0.00768053	0.047201	0.881082	-0.100195	0.0848335	0.992349	0.904661	1.08854
ORMDL3	GCST90200018	Adipoylcarnitine (C6-DC) levels	Weighted median	5	0.00461041	0.0253623	0.855754	-0.0450996	0.0543205	1.00462	0.955902	1.05582
ORMDL3	GCST90200018	Adipoylcarnitine (C6-DC) levels	Inverse variance weighted	5	0.00256412	0.0229377	0.910993	-0.0423938	0.047522	1.00257	0.958492	1.04867
ORMDL3	GCST90200018	Adipoylcarnitine (C6-DC) levels	Simple mode	5	0.062284	0.0484461	0.267952	-0.0326703	0.157238	1.06426	0.967858	1.17027
ORMDL3	GCST90200018	Adipoylcarnitine (C6-DC) levels	Weighted mode	5	-0.0362957	0.0252666	0.224211	-0.0858182	0.0132268	0.964355	0.917761	1.01331
ORMDL3	GCST90200019	Dopamine 3-o-sulfate levels	MR Egger	5	-0.0096615	0.0369198	0.8105	-0.0820244	0.0627014	0.990385	0.92125	1.06471
ORMDL3	GCST90200019	Dopamine 3-o-sulfate levels	Weighted median	5	0.00772839	0.0221038	0.726609	-0.0355951	0.0510519	1.00776	0.965031	1.05238
ORMDL3	GCST90200019	Dopamine 3-o-sulfate levels	Inverse variance weighted	5	0.00936128	0.0205	0.647924	-0.0308187	0.0495413	1.00941	0.969651	1.05079
ORMDL3	GCST90200019	Dopamine 3-o-sulfate levels	Simple mode	5	0.029065	0.03398	0.440564	-0.0375358	0.0956658	1.02949	0.96316	1.10039
ORMDL3	GCST90200019	Dopamine 3-o-sulfate levels	Weighted mode	5	0.00960555	0.0223576	0.689595	-0.0342153	0.0534264	1.00965	0.966363	1.05488
ORMDL3	GCST90200020	Lignoceroyl sphingomyelin (d18:1/24:0) levels	MR Egger	5	-0.0159759	0.0537741	0.785779	-0.121373	0.0894212	0.984151	0.885703	1.09354
ORMDL3	GCST90200020	Lignoceroyl sphingomyelin (d18:1/24:0) levels	Weighted median	5	-0.0269102	0.0216305	0.213469	-0.069306	0.0154856	0.973449	0.933041	1.01561
ORMDL3	GCST90200020	Lignoceroyl sphingomyelin (d18:1/24:0) levels	Inverse variance weighted	5	-0.022109	0.0259618	0.394436	-0.0729941	0.028776	0.978134	0.929606	1.02919
[truncated: 5,002 more rows]

## Sheet: Table S9
Table S9 Summary of Mendelian Randomization Estimates for the Effect of ORMDL3 Gene Expression on Selected Metabolites (IVW Method, P < 0.05)
ID.exposure	ID.outcome	Outcome	Method	SNPs	Beta	SE	P value	Beta_low_CI	Beta_up_CI	OR	OR (95% LCI)	OR(95% UCI)
ORMDL3	GCST90200208	Glucuronide of piperine metabolite C17H21NO3 (4) levels	Inverse variance weighted	5	0.0749668	0.0210829	0.000376822	0.0336443	0.116289	1.07785	1.03422	1.12332
ORMDL3	GCST90200212	Glucuronide of piperine metabolite C17H21NO3 (5) levels	Inverse variance weighted	5	0.0705861	0.0231334	0.00227882	0.0252446	0.115928	1.07314	1.02557	1.12291
ORMDL3	GCST90200209	Sulfate of piperine metabolite C16H19NO3 (3) levels	Inverse variance weighted	5	0.0687919	0.0237023	0.0037039	0.0223355	0.115248	1.07121	1.02259	1.12215
ORMDL3	GCST90200605	X-21845 levels	Inverse variance weighted	5	0.0666476	0.0268804	0.0131599	0.013962	0.119333	1.06892	1.01406	1.12675
ORMDL3	GCST90200141	Ethyl alpha-glucopyranoside levels	Inverse variance weighted	5	0.0663982	0.0229707	0.00384561	0.0213756	0.111421	1.06865	1.02161	1.11787
ORMDL3	GCST90200183	N-acetyl-2-aminooctanoate levels	Inverse variance weighted	5	0.065626	0.0200364	0.00105534	0.0263547	0.104897	1.06783	1.02671	1.1106
ORMDL3	GCST90200189	Glucuronide of piperine metabolite C17H21NO3 (3) levels	Inverse variance weighted	5	0.0631786	0.0233742	0.00687338	0.0173651	0.108992	1.06522	1.01752	1.11515
ORMDL3	GCST90200210	Sulfate of piperine metabolite C16H19NO3 (2) levels	Inverse variance weighted	5	0.0631689	0.0281715	0.0249421	0.00795276	0.118385	1.06521	1.00798	1.12568
ORMDL3	GCST90200206	Sulfate of piperine metabolite C18H21NO3 (1) levels	Inverse variance weighted	5	0.0612219	0.022047	0.00548836	0.0180098	0.104434	1.06313	1.01817	1.11008
ORMDL3	GCST90200456	X-11308 levels	Inverse variance weighted	5	0.0606789	0.0196709	0.00203756	0.0221239	0.099234	1.06256	1.02237	1.10432
ORMDL3	GCST90200100	Perfluorooctanesulfonate (PFOS) levels	Inverse variance weighted	5	0.0601689	0.0213075	0.00474524	0.0184062	0.101932	1.06202	1.01858	1.10731
ORMDL3	GCST90200571	X-21339 levels	Inverse variance weighted	5	0.0597679	0.0203398	0.00329829	0.019902	0.0996338	1.06159	1.0201	1.10477
ORMDL3	GCST90200216	Sulfate of piperine metabolite C18H21NO3 (3) levels	Inverse variance weighted	5	0.0586806	0.0221577	0.00808952	0.0152514	0.10211	1.06044	1.01537	1.10751
ORMDL3	GCST90200429	Cytidine levels	Inverse variance weighted	5	0.0571095	0.0212993	0.00733403	0.0153628	0.0988561	1.05877	1.01548	1.10391
ORMDL3	GCST90199729	Piperine levels	Inverse variance weighted	5	0.0556862	0.0280038	0.0467539	0.000798749	0.110574	1.05727	1.0008	1.11692
ORMDL3	GCST90200171	Perfluorooctanoate (PFOA) levels	Inverse variance weighted	5	0.0554305	0.0200262	0.00564193	0.0161791	0.0946819	1.057	1.01631	1.09931
ORMDL3	GCST90199809	Taurolithocholate 3-sulfate levels	Inverse variance weighted	5	0.0537606	0.0207811	0.00968184	0.0130296	0.0944917	1.05523	1.01311	1.0991
ORMDL3	GCST90200532	X-16935 levels	Inverse variance weighted	5	0.0513758	0.0206298	0.0127609	0.0109415	0.0918102	1.05272	1.011	1.09616
ORMDL3	GCST90200634	X-24518 levels	Inverse variance weighted	5	0.051326	0.0228089	0.0244324	0.00662055	0.0960315	1.05267	1.00664	1.10079
ORMDL3	GCST90200723	S-adenosylhomocysteine (SAH) to 5-methyluridine (ribothymidine) ratio	Inverse variance weighted	5	0.0503924	0.0230322	0.0286759	0.00524933	0.0955354	1.05168	1.00526	1.10025
ORMDL3	GCST90200201	6-bromotryptophan levels	Inverse variance weighted	5	0.0461143	0.0209651	0.0278371	0.00502271	0.087206	1.04719	1.00504	1.09112
ORMDL3	GCST90200719	Adenosine 3',5'-cyclic monophosphate (cAMP) to adenosine 5'-monophosphate (AMP) ratio	Inverse variance weighted	5	0.0453088	0.0224876	0.0439223	0.00123304	0.0893846	1.04635	1.00123	1.0935
ORMDL3	GCST90200255	3-bromo-5-chloro-2,6-dihydroxybenzoic acid levels	Inverse variance weighted	5	0.0436154	0.0202761	0.0314707	0.00387416	0.0833566	1.04458	1.00388	1.08693
ORMDL3	GCST90199635	3-phenylpropionate hydrocinnamate levels	Inverse variance weighted	5	0.0435881	0.0208711	0.0367581	0.0026807	0.0844955	1.04455	1.00268	1.08817
ORMDL3	GCST90199634	5-hydroxylysine levels	Inverse variance weighted	5	0.043538	0.0204591	0.0333325	0.00343824	0.0836378	1.0445	1.00344	1.08723
ORMDL3	GCST90200709	X-12798 levels	Inverse variance weighted	5	0.0425756	0.0207171	0.0398699	0.00197008	0.083181	1.04349	1.00197	1.08674
ORMDL3	GCST90199954	N2,N5-diacetylornithine levels	Inverse variance weighted	5	0.0411906	0.0207868	0.0475267	0.0004485	0.0819327	1.04205	1.00045	1.08538
ORMDL3	GCST90199637	N-acetylglutamate levels	Inverse variance weighted	5	0.0408307	0.0206773	0.0483062	0.000303235	0.0813582	1.04168	1.0003	1.08476
ORMDL3	GCST90199720	Octanoylcarnitine (c8) levels	Inverse variance weighted	5	0.0403999	0.0204896	0.0486406	0.000240321	0.0805595	1.04123	1.00024	1.08389
ORMDL3	GCST90200743	Arginine to citrulline ratio	Inverse variance weighted	5	0.0401886	0.0204753	0.0496716	5.69425e-05	0.0803203	1.04101	1.00006	1.08363
ORMDL3	GCST90200867	Adenosine 5'-monophosphate (AMP) to isoleucine ratio	Inverse variance weighted	5	-0.0398392	0.0202987	0.0496866	-0.0796246	-5.38299e-05	0.960944	0.923463	0.999946
ORMDL3	GCST90200936	Succinate to proline ratio	Inverse variance weighted	5	-0.0401071	0.0202779	0.0479428	-0.0798517	-0.000362477	0.960687	0.923253	0.999638
ORMDL3	GCST90199742	1-linoleoyl-gpc (18:2) levels	Inverse variance weighted	5	-0.0405845	0.020363	0.0462563	-0.080496	-0.000672934	0.960228	0.922659	0.999327
ORMDL3	GCST90200853	Adenosine 5'-monophosphate (AMP) to tyrosine ratio	Inverse variance weighted	5	-0.0413784	0.0205729	0.0442934	-0.0817014	-0.00105547	0.959466	0.921547	0.998945
ORMDL3	GCST90199777	1-palmitoleoyl-GPC (16:1) levels	Inverse variance weighted	5	-0.0414718	0.020251	0.0405711	-0.0811638	-0.0017798	0.959376	0.922043	0.998222
ORMDL3	GCST90200745	Adenosine 5'-monophosphate (AMP) to phenylalanine ratio	Inverse variance weighted	5	-0.0417352	0.0204494	0.041261	-0.0818161	-0.00165431	0.959124	0.921441	0.998347
ORMDL3	GCST90199727	1-oleoyl-GPC (18:1) levels	Inverse variance weighted	5	-0.04174	0.0204323	0.041068	-0.0817873	-0.00169268	0.959119	0.921468	0.998309
ORMDL3	GCST90199772	1-stearoyl-GPE (18:0) levels	Inverse variance weighted	5	-0.0424365	0.0201682	0.0353667	-0.0819661	-0.00290693	0.958451	0.921303	0.997097
ORMDL3	GCST90200919	Caffeine to theophylline ratio	Inverse variance weighted	5	-0.0432545	0.0213298	0.0425713	-0.0850608	-0.00144811	0.957668	0.918456	0.998553
ORMDL3	GCST90200871	Adenosine 5'-monophosphate (AMP) to cysteine ratio	Inverse variance weighted	5	-0.0434903	0.0203592	0.032667	-0.0833942	-0.0035863	0.957442	0.919988	0.99642
ORMDL3	GCST90200739	Adenosine 5'-monophosphate (AMP) to proline ratio	Inverse variance weighted	5	-0.0446124	0.0203278	0.0281892	-0.084455	-0.0047698	0.956368	0.919013	0.995242
ORMDL3	GCST90200575	X-21283 levels	Inverse variance weighted	5	-0.0453474	0.022408	0.0429989	-0.0892671	-0.00142784	0.955665	0.914601	0.998573
ORMDL3	GCST90200859	Adenosine 5'-monophosphate (AMP) to asparagine ratio	Inverse variance weighted	5	-0.045526	0.0204388	0.0259182	-0.085586	-0.00546605	0.955495	0.917974	0.994549
ORMDL3	GCST90200869	Adenosine 5'-monophosphate (AMP) to valine ratio	Inverse variance weighted	5	-0.0458463	0.020229	0.0234289	-0.0854951	-0.00619751	0.955189	0.918058	0.993822
ORMDL3	GCST90200403	Citrulline levels	Inverse variance weighted	5	-0.0466163	0.020597	0.02362	-0.0869864	-0.00624614	0.954454	0.91669	0.993773
ORMDL3	GCST90199629	Glycerophosphorylcholine (GPC) levels	Inverse variance weighted	5	-0.0478835	0.0204324	0.019103	-0.087931	-0.00783612	0.953245	0.915824	0.992195
ORMDL3	GCST90201013	Androsterone glucuronide to etiocholanolone glucuronide ratio	Inverse variance weighted	5	-0.0490437	0.0221085	0.0265333	-0.0923765	-0.00571099	0.952139	0.911762	0.994305
ORMDL3	GCST90200324	Anthranilate levels	Inverse variance weighted	5	-0.049676	0.0242295	0.0403425	-0.0971659	-0.00218611	0.951538	0.907405	0.997816
ORMDL3	GCST90199793	1-linoleoyl-GPE (18:2) levels	Inverse variance weighted	5	-0.0499074	0.0245829	0.0423394	-0.0980898	-0.00172495	0.951318	0.906567	0.998277
ORMDL3	GCST90200075	1-(1-enyl-palmitoyl)-2-linoleoyl-GPE (p-16:0/18:2) levels	Inverse variance weighted	5	-0.0499158	0.0205578	0.0151794	-0.0902091	-0.00962249	0.95131	0.91374	0.990424
ORMDL3	GCST90200301	Gamma-glutamylglutamine levels	Inverse variance weighted	5	-0.0502305	0.0207135	0.0153079	-0.0908291	-0.00963203	0.95101	0.913174	0.990414
ORMDL3	GCST90200860	Adenosine 5'-monophosphate (AMP) to serine ratio	Inverse variance weighted	5	-0.0505059	0.0205887	0.0141636	-0.0908598	-0.0101521	0.950748	0.913146	0.989899
ORMDL3	GCST90200048	1-(1-enyl-palmitoyl)-2-arachidonoyl-GPE (p-16:0/20:4) levels	Inverse variance weighted	5	-0.0514403	0.0204688	0.0119673	-0.0915591	-0.0113215	0.94986	0.912507	0.988742
ORMDL3	GCST90199899	1-(1-enyl-palmitoyl)-GPC (p-16:0) levels	Inverse variance weighted	5	-0.0516235	0.0207016	0.012642	-0.0921985	-0.0110484	0.949686	0.911924	0.989012
ORMDL3	GCST90200044	1-(1-enyl-stearoyl)-2-oleoyl-GPE (p-18:0/18:1) levels	Inverse variance weighted	5	-0.0518829	0.0256209	0.042865	-0.1021	-0.00166594	0.94944	0.902939	0.998335
ORMDL3	GCST90200060	1-(1-enyl-palmitoyl)-2-linoleoyl-GPC (p-16:0/18:2) levels	Inverse variance weighted	5	-0.0524831	0.023492	0.0254779	-0.0985275	-0.00643866	0.94887	0.906171	0.993582
ORMDL3	GCST90199733	1-palmitoyl-GPC (16:0) levels	Inverse variance weighted	5	-0.0529498	0.0205239	0.00988253	-0.0931766	-0.012723	0.948428	0.911033	0.987358
ORMDL3	GCST90200270	2-methoxyhydroquinone sulfate (1) levels	Inverse variance weighted	5	-0.0531085	0.025937	0.0405996	-0.103945	-0.00227198	0.948277	0.901275	0.997731
ORMDL3	GCST90200761	Citrulline to dimethylarginine (SDMA + ADMA) ratio	Inverse variance weighted	5	-0.0541346	0.0206819	0.00885777	-0.0946711	-0.0135982	0.947305	0.909672	0.986494
ORMDL3	GCST90199812	3-(3-hydroxyphenyl)propionate levels	Inverse variance weighted	5	-0.0558613	0.0279344	0.045529	-0.110613	-0.00110994	0.94567	0.895286	0.998891
ORMDL3	GCST90199910	1-(1-enyl-stearoyl)-GPE (p-18:0) levels	Inverse variance weighted	5	-0.0560315	0.020689	0.00676329	-0.0965819	-0.0154811	0.945509	0.907936	0.984638
ORMDL3	GCST90200849	Adenosine 5'-monophosphate (AMP) to threonine ratio	Inverse variance weighted	5	-0.0561622	0.0204372	0.00599529	-0.096219	-0.0161053	0.945386	0.908265	0.984024
ORMDL3	GCST90200253	Vanillic acid glycine levels	Inverse variance weighted	5	-0.0561987	0.0285618	0.0491122	-0.11218	-0.000217528	0.945351	0.893884	0.999782
ORMDL3	GCST90200862	Adenosine 5'-monophosphate (AMP) to methionine ratio	Inverse variance weighted	5	-0.0563093	0.0204301	0.00584791	-0.0963524	-0.0162663	0.945247	0.908144	0.983865
ORMDL3	GCST90199808	Glycerophosphoethanolamine levels	Inverse variance weighted	5	-0.0563479	0.0205594	0.00613002	-0.0966443	-0.0160516	0.94521	0.907879	0.984077
ORMDL3	GCST90200185	Gamma-glutamylcitrulline levels	Inverse variance weighted	5	-0.0565643	0.0208292	0.00661498	-0.0973894	-0.0157391	0.945006	0.907203	0.984384
ORMDL3	GCST90199906	1-(1-enyl-palmitoyl)-GPE (p-16:0) levels	Inverse variance weighted	5	-0.0574361	0.0207107	0.00554992	-0.0980291	-0.016843	0.944182	0.906622	0.983298
ORMDL3	GCST90199966	1-(1-enyl-oleoyl)-GPE (p-18:1) levels	Inverse variance weighted	5	-0.0603388	0.0205644	0.00334474	-0.100645	-0.0200326	0.941446	0.904254	0.980167
ORMDL3	GCST90200583	X-21807 levels	Inverse variance weighted	5	-0.0610439	0.027378	0.0257696	-0.114705	-0.00738295	0.940782	0.891629	0.992644
ORMDL3	GCST90199783	5-methyluridine (ribothymidine) levels	Inverse variance weighted	5	-0.0627047	0.0219429	0.00426817	-0.105713	-0.0196966	0.939221	0.899683	0.980496
ORMDL3	GCST90200000	Umbelliferone sulfate levels	Inverse variance weighted	5	-0.0663334	0.0288429	0.0214585	-0.122865	-0.00980134	0.935819	0.884383	0.990247
ORMDL3	GCST90200166	Dihydroferulic acid sulfate levels	Inverse variance weighted	5	-0.0668509	0.0262053	0.0107399	-0.118213	-0.0154886	0.935335	0.888507	0.984631
ORMDL3	GCST90200076	1-(1-enyl-stearoyl)-2-linoleoyl-GPE (p-18:0/18:2) levels	Inverse variance weighted	5	-0.0681808	0.0204475	0.00085472	-0.108258	-0.0281038	0.934092	0.897396	0.972287
ORMDL3	GCST90200642	X-24795 levels	Inverse variance weighted	5	-0.0710584	0.0356397	0.0461742	-0.140912	-0.00120453	0.931407	0.868565	0.998796
ORMDL3	GCST90199921	Dihydroferulate levels	Inverse variance weighted	5	-0.0751127	0.0234316	0.00134772	-0.121039	-0.0291868	0.927639	0.886	0.971235
ORMDL3	GCST90199984	Vanillic alcohol sulfate levels	Inverse variance weighted	5	-0.0834523	0.028688	0.00362632	-0.139681	-0.0272238	0.919935	0.869636	0.973143
ORMDL3	GCST90199957	3-(3-hydroxyphenyl)propionate sulfate levels	Inverse variance weighted	5	-0.0975434	0.0294351	0.000920212	-0.155236	-0.0398507	0.907063	0.856213	0.960933

[truncated: 8 more sheets: Table S10, Table S11, Table S12, Table S13, Table S14, Table S15, Table S16, Table S17]
